# Supplementary material for: 1,3-Bis(2,4,6-trimethyl­phen­yl)-3H-imidazol-1-ium tetra­oxidorhenate(VII)
Source: Acta Crystallogr Sect E Struct Rep Online. 2011 Nov 30;67(Pt 12):m1897. doi: 10.1107/S1600536811050677 (PMC3238778; doi:10.1107/S1600536811050677)
Supplement: Supplementary file 1 [file e-67-m1897-sup1.cif]

##############################################################################
#                                                                            #
# This CIF contains the data in a paper accepted for publication in          #
# Acta Crystallographica Section E. It conforms to the requirements of       #
# Notes for Authors for Acta Crystallographica Section E, and has been       #
# peer reviewed under the auspices of the IUCr Commission on Journals.       #
#                                                                            #
# Full details of the Crystallographic Information File format               #
# are given in the paper "The Crystallographic Information File (CIF):       #
# a New Standard Archive File for Crystallography" by S. R. Hall, F. H.      #
# Allen and I. D. Brown [Acta Cryst. (1991), A47, 655-685].                  #
#                                                                            #
# The current version of the core CIF dictionary is obtainable from          #
# ftp://ftp.iucr.org/pub/cif_core.dic.                                       #
#                                                                            #
# Software is freely available for graphical display of the structure(s)     #
# in this CIF. For information consult the CIF software page                 #
# http://www.iucr.org/resources/cif/software.                                #
#                                                                            #
# This file may be used for bona fide research purposes within the           #
# scientific community so long as proper attribution is given to the journal # 
# article from which it was obtained.                                        #
#                                                                            #
##############################################################################
data_I
_audit_creation_method     SHELXL-97
_chemical_name_systematic
;
1,3-Bis(2,4,6-trimethylphenyl)-3<i>H</i>-imidazol-1-ium tetraoxidorhenate(VII)
;
_chemical_name_common
;
;
_chemical_formula_moiety     'C21 H25 N2 +, O4 Re -'
_chemical_formula_sum     'C21 H25 N2 O4 Re'
_chemical_formula_iupac     '(C21 H25 N2) [Re O4]'
_chemical_formula_weight     555.63
_chemical_melting_point     ?
_symmetry_cell_setting     monoclinic
_symmetry_space_group_name_H-M     'P 21/m'
_symmetry_space_group_name_Hall     '-P 2yb'
loop_
    _symmetry_equiv_pos_as_xyz
    'x, y, z'
    '-x, y+1/2, -z'
    '-x, -y, -z'
    'x, -y-1/2, z'
_cell_length_a     8.2989(12)
_cell_length_b     16.373(2)
_cell_length_c     8.3168(12)
_cell_angle_alpha     90.00
_cell_angle_beta     111.948(2)
_cell_angle_gamma     90.00
_cell_volume     1048.2(3)
_cell_formula_units_Z     2
_cell_measurement_reflns_used     4658
_cell_measurement_theta_min     2.640
_cell_measurement_theta_max     26.542
_cell_measurement_temperature     293(2)
_exptl_crystal_description     'needle'
_exptl_crystal_colour     'light brown'
_exptl_crystal_size_max     0.39
_exptl_crystal_size_mid     0.10
_exptl_crystal_size_min     0.09
_exptl_crystal_density_diffrn     1.760
_exptl_crystal_density_meas     .
_exptl_crystal_density_method     'not measured'
_exptl_crystal_F_000     544
_exptl_absorpt_coefficient_mu     5.825
_exptl_absorpt_correction_type     multi-scan
_exptl_absorpt_process_details     '(SADABS; Bruker, 2001)'
_exptl_absorpt_correction_T_min     0.489
_exptl_absorpt_correction_T_max     0.592
_exptl_special_details     ?
_diffrn_ambient_temperature     293(2)
_diffrn_radiation_type     MoK\a
_diffrn_radiation_wavelength     0.71073
_diffrn_radiation_source     'fine-focus sealed tube'
_diffrn_radiation_monochromator     graphite
_diffrn_measurement_device_type     'Bruker (Siemens) P4'
_diffrn_measurement_method     '\f and \w scans'
_diffrn_detector_area_resol_mean     8.3
_diffrn_reflns_number     5688
_diffrn_reflns_av_R_equivalents     0.0286
_diffrn_reflns_av_sigmaI/netI     0.0309
_diffrn_reflns_theta_min     2.49
_diffrn_reflns_theta_max     26.54
_diffrn_reflns_theta_full     25.24
_diffrn_measured_fraction_theta_max     0.905
_diffrn_measured_fraction_theta_full     0.995
_diffrn_reflns_limit_h_min     -10
_diffrn_reflns_limit_h_max     9
_diffrn_reflns_limit_k_min     -19
_diffrn_reflns_limit_k_max     20
_diffrn_reflns_limit_l_min     -3
_diffrn_reflns_limit_l_max     10
_diffrn_standards_number     .
_diffrn_standards_interval_count     .
_diffrn_standards_interval_time     .
_diffrn_standards_decay_%     .
_refine_special_details
;
Refinement of <i>F</i>^2^ against ALL reflections. The weighted <i>R</i>-factor
<i>wR</i> and goodness of fit <i>S</i> are based on <i>F</i>^2^, conventional
<i>R</i>-factors <i>R</i> are based on <i>F</i>, with <i>F</i> set to zero for
negative <i>F</i>^2^. The threshold expression of <i>F</i>^2^ >
\s(<i>F</i>^2^) is used only for calculating <i>R</i>-factors(gt) <i>etc</i>.
and is not relevant to the choice of reflections for refinement.
<i>R</i>-factors based on <i>F</i>^2^ are statistically about twice as large
as those based on <i>F</i>, and <i>R</i>- factors based on ALL data will be
even larger.
All hydrogen atoms were added in calculated positions. Each was allowed to ride
on the atom to which it is bonded with an isotropic adp set to 1.2 <i>x</i>
(1.5 <i>x</i> for methyl H atoms) the equivalent isotropic adp of that atom.
;
_reflns_number_total     2056
_reflns_number_gt     1895
_reflns_threshold_expression     I>2\s(I)
_refine_ls_structure_factor_coef     Fsqd
_refine_ls_matrix_type     full
_refine_ls_R_factor_all     0.0362
_refine_ls_R_factor_gt     0.0331
_refine_ls_wR_factor_gt     0.0813
_refine_ls_wR_factor_ref     0.0829
_refine_ls_goodness_of_fit_ref     1.134
_refine_ls_restrained_S_all     1.134
_refine_ls_number_reflns     2056
_refine_ls_number_parameters     136
_refine_ls_number_restraints     0
_refine_ls_hydrogen_treatment     constr
_refine_ls_weighting_scheme     calc
_refine_ls_weighting_details
         'calc w=1/[\s^2^(Fo^2^)+(0.0381P)^2^+1.6122P] where P=(Fo^2^+2Fc^2^)/3'
_atom_sites_solution_hydrogens     geom
_atom_sites_solution_primary     direct
_atom_sites_solution_secondary     difmap
_refine_ls_shift/su_max     0.000
_refine_ls_shift/su_mean     0.000
_refine_diff_density_max     1.321
_refine_diff_density_min     -0.862
_refine_ls_extinction_method     none
_refine_ls_extinction_coef     .
loop_
    _atom_type_symbol
    _atom_type_description
    _atom_type_scat_dispersion_real
    _atom_type_scat_dispersion_imag
    _atom_type_scat_source
    'C' 'C' 0.0033 0.0016
                         'International Tables Vol C Tables 4.2.6.8 and 6.1.1.4'
    'H' 'H' 0.0000 0.0000
                         'International Tables Vol C Tables 4.2.6.8 and 6.1.1.4'
    'N' 'N' 0.0061 0.0033
                         'International Tables Vol C Tables 4.2.6.8 and 6.1.1.4'
    'O' 'O' 0.0106 0.0060
                         'International Tables Vol C Tables 4.2.6.8 and 6.1.1.4'
    'Re' 'Re' -1.0185 7.2310
                         'International Tables Vol C Tables 4.2.6.8 and 6.1.1.4'
_computing_data_collection     '<i>SMART</i> (Bruker, 2001)'
_computing_cell_refinement     '<i>SAINT</i> (Bruker, 2001)'
_computing_data_reduction     '<i>SAINT</i> (Bruker, 2001)'
_computing_structure_solution     '<i>SHELXTL</i> (Sheldrick, 2008)'
_computing_structure_refinement
;
<i>SHELXTL</i> and <i>SHELXL97</i> (Sheldrick, 2008)
;
_computing_molecular_graphics
;
<i>ORTEP-3 for Windows</i> (Farrugia, 1997) and
<i>POV-RAY</i> (Cason, 2004)
;
_computing_publication_material
;
<i>SHELXL97</i> (Sheldrick, 2008) and <i>PLATON</i> (Spek, 2009)
;
loop_
    _atom_site_type_symbol
    _atom_site_label
    _atom_site_fract_x
    _atom_site_fract_y
    _atom_site_fract_z
    _atom_site_U_iso_or_equiv
    _atom_site_adp_type
    _atom_site_calc_flag
    _atom_site_refinement_flags
    _atom_site_occupancy
    _atom_site_symmetry_multiplicity
    _atom_site_disorder_assembly
    _atom_site_disorder_group
    N N1 0.3511(4) 0.3161(2) 0.0558(4) 0.0350(7) Uani d . 1 1 . .
    C C1 0.2687(8) 0.2500 0.0779(7) 0.0332(11) Uani d S 1 2 . .
    H H1 0.1694 0.2500 0.1046 0.040 Uiso calc SR 1 2 . .
    C C2 0.4899(6) 0.2909(3) 0.0166(6) 0.0441(10) Uani d . 1 1 . .
    H H2 0.5694 0.3245 -0.0058 0.053 Uiso calc R 1 1 . .
    C C3 0.3080(5) 0.3994(2) 0.0842(5) 0.0340(8) Uani d . 1 1 . .
    C C4 0.2575(6) 0.4545(2) -0.0539(5) 0.0392(9) Uani d . 1 1 . .
    C C5 0.2133(6) 0.5328(3) -0.0207(6) 0.0425(9) Uani d . 1 1 . .
    H H5 0.1779 0.5705 -0.1109 0.051 Uiso calc R 1 1 . .
    C C6 0.2198(6) 0.5569(2) 0.1404(6) 0.0402(9) Uani d . 1 1 . .
    C C7 0.2735(6) 0.5004(2) 0.2743(6) 0.0408(9) Uani d . 1 1 . .
    H H7 0.2783 0.5160 0.3835 0.049 Uiso calc R 1 1 . .
    C C8 0.3202(6) 0.4215(2) 0.2506(5) 0.0370(9) Uani d . 1 1 . .
    C C9 0.3843(7) 0.3635(3) 0.4026(6) 0.0476(11) Uani d . 1 1 . .
    H H9A 0.4806 0.3326 0.3976 0.071 Uiso calc R 1 1 . .
    H H9B 0.2923 0.3270 0.3982 0.071 Uiso calc R 1 1 . .
    H H9C 0.4209 0.3941 0.5088 0.071 Uiso calc R 1 1 . .
    C C10 0.2518(9) 0.4325(3) -0.2318(6) 0.0603(14) Uani d . 1 1 . .
    H H10A 0.1737 0.4687 -0.3159 0.091 Uiso calc R 1 1 . .
    H H10B 0.2119 0.3772 -0.2584 0.091 Uiso calc R 1 1 . .
    H H10C 0.3660 0.4375 -0.2345 0.091 Uiso calc R 1 1 . .
    C C11 0.1718(8) 0.6422(3) 0.1711(8) 0.0561(13) Uani d . 1 1 . .
    H H11A 0.0786 0.6404 0.2131 0.084 Uiso calc R 1 1 . .
    H H11B 0.1352 0.6724 0.0644 0.084 Uiso calc R 1 1 . .
    H H11C 0.2707 0.6686 0.2555 0.084 Uiso calc R 1 1 . .
    Re Re1 0.91490(4) 0.2500 0.40489(3) 0.05388(13) Uani d S 1 2 . .
    O O1 1.0911(8) 0.2500 0.5917(7) 0.0756(18) Uani d S 1 2 . .
    O O2 0.9768(8) 0.2500 0.2300(8) 0.0769(17) Uani d S 1 2 . .
    O O3 0.7942(8) 0.3344(5) 0.3947(7) 0.127(2) Uani d . 1 1 . .
loop_
    _atom_site_aniso_label
    _atom_site_aniso_U_11
    _atom_site_aniso_U_22
    _atom_site_aniso_U_33
    _atom_site_aniso_U_12
    _atom_site_aniso_U_13
    _atom_site_aniso_U_23
    N1 0.0437(19) 0.0286(16) 0.0382(17) -0.0031(14) 0.0216(15) -0.0005(13)
    C1 0.038(3) 0.026(3) 0.041(3) 0.000 0.021(2) 0.000
    C2 0.050(2) 0.039(2) 0.056(3) -0.009(2) 0.034(2) -0.002(2)
    C3 0.043(2) 0.0231(17) 0.042(2) -0.0053(16) 0.0221(18) -0.0030(15)
    C4 0.047(2) 0.032(2) 0.041(2) -0.0073(18) 0.0204(19) -0.0007(17)
    C5 0.051(3) 0.031(2) 0.045(2) -0.0054(18) 0.017(2) 0.0048(17)
    C6 0.043(2) 0.029(2) 0.051(2) -0.0043(17) 0.0203(19) -0.0030(17)
    C7 0.051(3) 0.035(2) 0.042(2) -0.0067(18) 0.024(2) -0.0105(17)
    C8 0.042(2) 0.033(2) 0.040(2) -0.0068(17) 0.0191(18) -0.0027(16)
    C9 0.062(3) 0.044(2) 0.039(2) -0.003(2) 0.021(2) 0.0002(18)
    C10 0.096(4) 0.049(3) 0.043(2) -0.006(3) 0.035(3) -0.002(2)
    C11 0.071(3) 0.035(2) 0.068(3) 0.003(2) 0.032(3) -0.005(2)
    Re1 0.04629(19) 0.0774(2) 0.04186(17) 0.000 0.02096(13) 0.000
    O1 0.077(4) 0.060(3) 0.072(4) 0.000 0.008(3) 0.000
    O2 0.077(4) 0.107(5) 0.060(3) 0.000 0.041(3) 0.000
    O3 0.116(5) 0.179(6) 0.081(3) 0.073(5) 0.032(3) 0.004(4)
_geom_special_details
;
All e.s.d.'s (except the e.s.d. in the dihedral angle between two l.s. planes)
are estimated using the full covariance matrix. The cell e.s.d.'s are taken
into account individually in the estimation of e.s.d.'s in distances, angles
and torsion angles; correlations between e.s.d.'s in cell parameters are only
used when they are defined by crystal symmetry. An approximate (isotropic)
treatment of cell e.s.d.'s is used for estimating e.s.d.'s involving l.s.
planes.
;
loop_
    _geom_bond_atom_site_label_1
    _geom_bond_atom_site_label_2
    _geom_bond_site_symmetry_2
    _geom_bond_distance
    _geom_bond_publ_flag
    N1 C1 . 1.330(5) ?
    N1 C2 . 1.372(5) ?
    N1 C3 . 1.452(5) ?
    C1 N1 4_565 1.330(5) ?
    C1 H1 . 0.9300 ?
    C2 C2 4_565 1.341(9) ?
    C2 H2 . 0.9300 ?
    C3 C4 . 1.395(6) ?
    C3 C8 . 1.397(6) ?
    C4 C5 . 1.390(6) ?
    C4 C10 . 1.506(6) ?
    C5 C6 . 1.379(6) ?
    C5 H5 . 0.9300 ?
    C6 C7 . 1.388(6) ?
    C6 C11 . 1.500(6) ?
    C7 C8 . 1.385(6) ?
    C7 H7 . 0.9300 ?
    C8 C9 . 1.510(6) ?
    C9 H9A . 0.9600 ?
    C9 H9B . 0.9600 ?
    C9 H9C . 0.9600 ?
    C10 H10A . 0.9600 ?
    C10 H10B . 0.9600 ?
    C10 H10C . 0.9600 ?
    C11 H11A . 0.9600 ?
    C11 H11B . 0.9600 ?
    C11 H11C . 0.9600 ?
    Re1 O1 . 1.689(5) ?
    Re1 O3 . 1.691(6) ?
    Re1 O3 4_565 1.691(6) ?
    Re1 O2 . 1.714(5) ?
loop_
    _geom_angle_atom_site_label_1
    _geom_angle_atom_site_label_2
    _geom_angle_atom_site_label_3
    _geom_angle_site_symmetry_1
    _geom_angle_site_symmetry_3
    _geom_angle
    _geom_angle_publ_flag
    C1 N1 C2 . . 108.0(4) ?
    C1 N1 C3 . . 124.8(3) ?
    C2 N1 C3 . . 126.9(3) ?
    N1 C1 N1 . 4_565 109.0(5) ?
    N1 C1 H1 . . 125.5 ?
    N1 C1 H1 4_565 . 125.5 ?
    C2 C2 N1 4_565 . 107.5(2) ?
    C2 C2 H2 4_565 . 126.3 ?
    N1 C2 H2 . . 126.3 ?
    C4 C3 C8 . . 122.4(4) ?
    C4 C3 N1 . . 119.3(3) ?
    C8 C3 N1 . . 118.2(3) ?
    C5 C4 C3 . . 117.0(4) ?
    C5 C4 C10 . . 120.1(4) ?
    C3 C4 C10 . . 122.9(4) ?
    C6 C5 C4 . . 122.7(4) ?
    C6 C5 H5 . . 118.7 ?
    C4 C5 H5 . . 118.7 ?
    C5 C6 C7 . . 118.2(4) ?
    C5 C6 C11 . . 121.1(4) ?
    C7 C6 C11 . . 120.7(4) ?
    C8 C7 C6 . . 122.1(4) ?
    C8 C7 H7 . . 118.9 ?
    C6 C7 H7 . . 118.9 ?
    C7 C8 C3 . . 117.5(4) ?
    C7 C8 C9 . . 119.8(4) ?
    C3 C8 C9 . . 122.7(4) ?
    C8 C9 H9A . . 109.5 ?
    C8 C9 H9B . . 109.5 ?
    H9A C9 H9B . . 109.5 ?
    C8 C9 H9C . . 109.5 ?
    H9A C9 H9C . . 109.5 ?
    H9B C9 H9C . . 109.5 ?
    C4 C10 H10A . . 109.5 ?
    C4 C10 H10B . . 109.5 ?
    H10A C10 H10B . . 109.5 ?
    C4 C10 H10C . . 109.5 ?
    H10A C10 H10C . . 109.5 ?
    H10B C10 H10C . . 109.5 ?
    C6 C11 H11A . . 109.5 ?
    C6 C11 H11B . . 109.5 ?
    H11A C11 H11B . . 109.5 ?
    C6 C11 H11C . . 109.5 ?
    H11A C11 H11C . . 109.5 ?
    H11B C11 H11C . . 109.5 ?
    O1 Re1 O3 . . 109.8(2) ?
    O1 Re1 O3 . 4_565 109.8(2) ?
    O3 Re1 O3 . 4_565 109.7(6) ?
    O1 Re1 O2 . . 110.5(3) ?
    O3 Re1 O2 . . 108.5(2) ?
    O3 Re1 O2 4_565 . 108.5(2) ?
loop_
    _geom_torsion_atom_site_label_1
    _geom_torsion_atom_site_label_2
    _geom_torsion_atom_site_label_3
    _geom_torsion_atom_site_label_4
    _geom_torsion_site_symmetry_1
    _geom_torsion_site_symmetry_2
    _geom_torsion_site_symmetry_3
    _geom_torsion_site_symmetry_4
    _geom_torsion
    _geom_torsion_publ_flag
    C2 N1 C1 N1 . . . 4_565 0.6(6) ?
    C3 N1 C1 N1 . . . 4_565 -174.5(3) ?
    C1 N1 C2 C2 . . . 4_565 -0.3(4) ?
    C3 N1 C2 C2 . . . 4_565 174.6(3) ?
    C1 N1 C3 C4 . . . . -119.1(5) ?
    C2 N1 C3 C4 . . . . 66.8(6) ?
    C1 N1 C3 C8 . . . . 61.3(6) ?
    C2 N1 C3 C8 . . . . -112.7(5) ?
    C8 C3 C4 C5 . . . . -2.1(6) ?
    N1 C3 C4 C5 . . . . 178.3(4) ?
    C8 C3 C4 C10 . . . . 177.1(5) ?
    N1 C3 C4 C10 . . . . -2.4(6) ?
    C3 C4 C5 C6 . . . . 0.7(7) ?
    C10 C4 C5 C6 . . . . -178.5(5) ?
    C4 C5 C6 C7 . . . . 0.3(7) ?
    C4 C5 C6 C11 . . . . 179.7(4) ?
    C5 C6 C7 C8 . . . . 0.0(7) ?
    C11 C6 C7 C8 . . . . -179.4(4) ?
    C6 C7 C8 C3 . . . . -1.4(6) ?
    C6 C7 C8 C9 . . . . 177.6(4) ?
    C4 C3 C8 C7 . . . . 2.4(6) ?
    N1 C3 C8 C7 . . . . -178.0(4) ?
    C4 C3 C8 C9 . . . . -176.5(4) ?
    N1 C3 C8 C9 . . . . 3.0(6) ?
loop_
    _geom_hbond_atom_site_label_D
    _geom_hbond_atom_site_label_H
    _geom_hbond_atom_site_label_A
    _geom_hbond_site_symmetry_A
    _geom_hbond_distance_DH
    _geom_hbond_distance_HA
    _geom_hbond_distance_DA
    _geom_hbond_angle_DHA
    _geom_hbond_publ_flag
    C1 H1 O2 1_455 0.93 2.21 3.120(10)
                                     166.8(4) y
_iucr_refine_instructions_details
;
TITL BvdW31_P21m in P2(1)/m
CELL 0.71073   8.2989  16.3735   8.3168  90.000 111.948  90.000
ZERR    2.00   0.0012   0.0024   0.0012   0.000   0.002   0.000
LATT 1
SYMM -X, 0.5+Y, -Z
SFAC C  H  N  O  Re
UNIT 42 50 4 8 2
L.S. 16
ACTA 50.48
BOND $H
CONF
FMAP 2
PLAN 5
TEMP 20
WGHT    0.038100    1.612200
FVAR       0.49330
MOLE 1
N1    3    0.351144    0.316098    0.055779    11.00000    0.04373    0.02855 =
         0.03817   -0.00050    0.02161   -0.00305
C1    1    0.268664   10.250000    0.077931    10.50000    0.03791    0.02619 =
         0.04087    0.00000    0.02105    0.00000
AFIX  43
H1    2    0.169366    0.250000    0.104598    10.50000   -1.20000
AFIX   0
C2    1    0.489896    0.290946    0.016638    11.00000    0.04981    0.03860 =
         0.05622   -0.00202    0.03399   -0.00941
AFIX  43
H2    2    0.569411    0.324543   -0.005794    11.00000   -1.20000
AFIX   0
C3    1    0.308040    0.399418    0.084170    11.00000    0.04282    0.02305 =
         0.04157   -0.00298    0.02210   -0.00535
C4    1    0.257510    0.454467   -0.053880    11.00000    0.04735    0.03233 =
         0.04134   -0.00065    0.02040   -0.00732
C5    1    0.213283    0.532816   -0.020717    11.00000    0.05119    0.03068 =
         0.04466    0.00480    0.01678   -0.00535
AFIX  43
H5    2    0.177871    0.570500   -0.110904    11.00000   -1.20000
AFIX   0
C6    1    0.219766    0.556949    0.140419    11.00000    0.04330    0.02866 =
         0.05100   -0.00300    0.02031   -0.00431
C7    1    0.273495    0.500399    0.274327    11.00000    0.05091    0.03528 =
         0.04193   -0.01053    0.02407   -0.00673
AFIX  43
H7    2    0.278271    0.516012    0.383531    11.00000   -1.20000
AFIX   0
C8    1    0.320223    0.421470    0.250563    11.00000    0.04203    0.03263 =
         0.03960   -0.00269    0.01911   -0.00681
C9    1    0.384327    0.363495    0.402638    11.00000    0.06182    0.04394 =
         0.03863    0.00023    0.02058   -0.00263
AFIX 137
H9A   2    0.480603    0.332570    0.397592    11.00000   -1.50000
H9B   2    0.292267    0.326979    0.398237    11.00000   -1.50000
H9C   2    0.420857    0.394082    0.508752    11.00000   -1.50000
AFIX   0
C10   1    0.251768    0.432487   -0.231794    11.00000    0.09628    0.04933 =
         0.04304   -0.00186    0.03483   -0.00557
AFIX 137
H10A  2    0.173718    0.468690   -0.315908    11.00000   -1.50000
H10B  2    0.211933    0.377248   -0.258406    11.00000   -1.50000
H10C  2    0.365992    0.437512   -0.234467    11.00000   -1.50000
AFIX   0
C11   1    0.171770    0.642238    0.171101    11.00000    0.07062    0.03477 =
         0.06838   -0.00535    0.03215    0.00322
AFIX 137
H11A  2    0.078641    0.640377    0.213056    11.00000   -1.50000
H11B  2    0.135245    0.672366    0.064404    11.00000   -1.50000
H11C  2    0.270707    0.668557    0.255480    11.00000   -1.50000
AFIX   0
RE1   5    0.914897   10.250000    0.404889    10.50000    0.04629    0.07737 =
         0.04186    0.00000    0.02096    0.00000
O1    4    1.091077   10.250000    0.591681    10.50000    0.07733    0.05986 =
         0.07196    0.00000    0.00766    0.00000
O2    4    0.976815   10.250000    0.230029    10.50000    0.07719    0.10683 =
         0.06024    0.00000    0.04114    0.00000
O3    4    0.794176    0.334449    0.394739    11.00000    0.11623    0.17940 =
         0.08109    0.00370    0.03222    0.07320
HKLF 4
REM  BvdW31_P21m in P2(1)/m
REM R1 =  0.0331 for   1895 Fo > 4sig(Fo)  and  0.0362 for all   2056 data
REM    136 parameters refined using      0 restraints
END
;
data_global
_journal_date_recd_electronic     2011-11-10
_journal_date_accepted     2011-11-25
_journal_name_full     'Acta Crystallographica, Section E'
_journal_year     2011
_journal_volume     67
_journal_issue     12
_journal_page_first     m1897
_journal_page_last     m1897
_journal_paper_category     QM
_journal_paper_doi     10.1107/S1600536811050677
_journal_coeditor_code     EZ2273
_publ_contact_author_name     'David C. Liles'
_publ_contact_author_address
;
Department of Chemistry, University of Pretoria, Private Bag X20
Hatfield 0028, South Africa
;
_publ_contact_author_email     dave.liles@up.ac.za
_publ_contact_author_fax     '+27 12 4204687'
_publ_contact_author_phone     '+27 12 4203091'
_publ_section_title
;
1,3-Bis(2,4,6-trimethylphenyl)-3<i>H</i>-imidazol-1-ium tetraoxidorhenate(VII)
;
loop_
    _publ_author_name
    _publ_author_footnote
    _publ_author_address
    'Landman, Maril\'e' .
;
Department of Chemistry, University of Pretoria, Private Bag X20
Hatfield 0028, South Africa
;
    'Westhuizen, Belinda van der' .
;
Department of Chemistry, University of Pretoria, Private Bag X20
Hatfield 0028, South Africa
;
    'Bezuidenhout, Daniela I.' .
;
Department of Chemistry, University of Pretoria, Private Bag X20
Hatfield 0028, South Africa
;
    'Liles, David C.' .
;
Department of Chemistry, University of Pretoria, Private Bag X20
Hatfield 0028, South Africa
;
_publ_section_synopsis     .
