# Supplementary material for: 1,3-Bis(2,4,6-trimethyl­phen­yl)-3H-imidazol-1-ium tetra­oxidorhenate(VII)
Source: Acta Crystallogr Sect E Struct Rep Online. 2011 Nov 30;67(Pt 12):m1897. doi: 10.1107/S1600536811050677 (PMC3238778; doi:10.1107/S1600536811050677)
Supplement: Supplementary file 2 [file e-67-m1897-Isup2.hkl]

# 
# h,k,l, Fc-squared, Fo-squared, sigma(Fo-squared) and status flag 
# 
data_I
_shelx_title ' BvdW31_P21m in P2(1)/m' 
_shelx_refln_list_code          4 
_shelx_F_calc_maximum      203.48 
_exptl_crystal_F_000       544.00 
_reflns_d_resolution_high  0.7952 
 
loop_ 
 _symmetry_equiv_pos_as_xyz 
 'x, y, z' 
 '-x, y+1/2, -z' 
 '-x, -y, -z' 
 'x, -y-1/2, z' 
 
_cell_length_a     8.2989 
_cell_length_b    16.3735 
_cell_length_c     8.3168 
_cell_angle_alpha  90.000 
_cell_angle_beta  111.948 
_cell_angle_gamma  90.000 
 
_shelx_F_squared_multiplier     1.000 
 
loop_ 
 _refln_index_h 
 _refln_index_k 
 _refln_index_l 
 _refln_F_squared_calc 
 _refln_F_squared_meas 
 _refln_F_squared_sigma 
 _refln_observed_status 
   1   0   0     9382.05    10797.12    474.01 o 
   2   0   0     3711.83     4346.70    135.32 o 
   3   0   0        9.91       40.41     11.12 o 
   4   0   0      342.52      259.56     11.04 o 
   5   0   0     4433.88     4055.46    128.26 o 
   6   0   0     2972.00     2800.23     90.47 o 
   7   0   0     1855.07     1880.76     63.05 o 
   8   0   0      124.43      117.57     14.18 o 
   9   0   0        4.70      -10.64     10.64 o 
   1   1   0     1499.40     1491.46     33.76 o 
   2   1   0    32912.23    34894.18    762.15 o 
   3   1   0     8855.86     9314.61    204.30 o 
   4   1   0     2030.68     1788.27     40.88 o 
   5   1   0     1526.21     1637.19     38.19 o 
   6   1   0       25.79       29.28      5.01 o 
   7   1   0      472.62      479.42     14.20 o 
   8   1   0      710.81      706.22     28.52 o 
   9   1   0      601.71      589.59     37.83 o 
   0   2   0    17006.79    17418.05    511.55 o 
   1   2   0    14194.81    15511.40    339.13 o 
   2   2   0    20603.30    22236.00    485.19 o 
   3   2   0       40.35       40.44      3.15 o 
   4   2   0     4488.78     4209.15     93.56 o 
   5   2   0     4489.56     4271.76     95.40 o 
   6   2   0     2035.88     2008.25     46.82 o 
   7   2   0     1487.54     1537.25     37.11 o 
   8   2   0      108.46      114.21     16.70 o 
   9   2   0        0.30       -0.70      8.75 o 
   1   3   0     7082.69     7595.07    148.57 o 
   2   3   0     2656.06     2399.08     60.29 o 
   3   3   0     8597.93     8515.16    196.96 o 
   4   3   0     9439.71     9741.37    268.55 o 
   5   3   0     1019.78     1096.84     26.59 o 
   6   3   0      120.58      106.04      5.64 o 
   7   3   0      428.22      433.46     19.15 o 
   8   3   0      488.67      508.21     22.11 o 
   9   3   0      517.57      551.30     34.35 o 
   0   4   0    16742.25    17978.44    555.27 o 
   1   4   0    16278.89    17722.12    345.82 o 
   2   4   0     3545.09     3493.78     77.32 o 
   3   4   0       19.07       25.17      3.47 o 
   4   4   0      165.21      125.17      5.30 o 
   5   4   0     4464.93     4071.72     91.30 o 
   6   4   0     3999.07     3747.91     84.80 o 
   7   4   0     1044.65     1128.38     28.45 o 
   8   4   0       33.59       32.21      9.11 o 
   9   4   0        0.96        5.26     11.88 o 
   1   5   0      558.34      484.10     13.54 o 
   2   5   0     4153.30     4113.16     90.86 o 
   3   5   0    10965.19    11217.21    246.09 o 
   4   5   0     3344.74     3396.65    131.28 o 
   5   5   0      560.01      574.92     15.49 o 
   6   5   0      137.66      140.55      6.83 o 
   7   5   0      417.89      414.31     19.39 o 
   8   5   0      902.00      941.07     35.67 o 
   0   6   0    11532.25    12530.55    387.56 o 
   1   6   0    10256.30    10982.30    240.32 o 
   2   6   0     2616.90     2457.23     65.55 o 
   3   6   0      186.32      201.55      6.63 o 
   4   6   0      825.48      874.60     21.54 o 
   5   6   0     3974.59     4066.91     91.44 o 
   6   6   0     2047.64     2167.24     50.70 o 
   7   6   0      604.67      608.31     24.86 o 
   8   6   0      189.75      175.78     12.52 o 
   1   7   0      259.91      226.49      8.05 o 
   2   7   0     3586.95     3439.77     68.43 o 
   3   7   0     7750.45     7876.86    173.43 o 
   4   7   0     3477.68     3332.86     86.67 o 
   5   7   0      327.80      329.53     10.52 o 
   6   7   0        9.74       12.95      5.17 o 
   7   7   0      323.86      365.24     17.72 o 
   8   7   0      375.42      390.35     39.06 o 
   0   8   0     5141.35     4879.80    155.76 o 
   1   8   0     8137.70     8764.50    192.43 o 
   2   8   0     2966.61     2844.45     93.73 o 
   3   8   0        0.59        5.37      3.23 o 
   4   8   0     1471.34     1451.25     36.89 o 
   5   8   0     1885.67     2043.54     75.46 o 
   6   8   0     1572.42     1701.68     40.97 o 
   7   8   0      193.56      174.83     25.72 o 
   8   8   0       87.46      108.64     13.75 o 
   1   9   0     3372.88     3547.11     82.07 o 
   2   9   0     2848.55     2696.48     54.30 o 
   3   9   0     2636.10     2343.04     53.38 o 
   4   9   0     1927.43     1814.11     42.36 o 
   5   9   0      105.52      108.65      7.24 o 
   6   9   0        2.11        3.59      5.58 o 
   7   9   0       10.54       21.51      9.35 o 
   8   9   0      438.68      541.07     34.31 o 
   0  10   0     6894.69     7178.05    223.87 o 
   1  10   0     5999.92     6066.53    134.18 o 
   2  10   0      245.42      222.76      6.62 o 
   3  10   0      297.10      395.99     11.34 o 
   4  10   0      416.51      455.31     13.15 o 
   5  10   0      262.38      308.80     10.52 o 
   6  10   0     1389.67     1558.03     54.61 o 
   7  10   0      408.24      410.87     22.95 o 
   1  11   0      475.30      534.63     14.16 o 
   2  11   0     1964.72     1920.29     64.09 o 
   3  11   0     2381.97     2306.49     53.00 o 
   4  11   0      600.45      612.81     16.71 o 
   5  11   0      108.30      106.89      8.20 o 
   6  11   0        1.75        1.67      7.51 o 
   7  11   0       42.79       78.21     12.22 o 
   0  12   0     2652.26     2328.84    106.31 o 
   1  12   0     1870.08     1853.22     42.98 o 
   2  12   0      176.30      150.27      5.74 o 
   3  12   0      229.94      198.30      7.51 o 
   4  12   0      395.38      405.09     12.34 o 
   5  12   0     1039.60     1128.12     33.24 o 
   6  12   0      423.78      496.66     22.24 o 
   7  12   0       63.88      104.01     18.25 o 
   1  13   0       96.79      111.71      5.57 o 
   2  13   0      769.06      761.94     17.59 o 
   3  13   0     1084.93     1033.90     23.04 o 
   4  13   0      312.20      315.94     10.97 o 
   5  13   0      263.55      261.08     14.37 o 
   6  13   0        0.49       -7.34      9.52 o 
   0  14   0      976.90      923.58     32.85 o 
   1  14   0      945.83      935.51     23.50 o 
   2  14   0      112.91      107.49      5.31 o 
   3  14   0       43.15       45.49      7.12 o 
   4  14   0      167.60      175.55      9.05 o 
   5  14   0      255.74      276.04     15.08 o 
   6  14   0      307.95      305.69     23.63 o 
   1  15   0       35.11       55.56      5.93 o 
   2  15   0      391.51      369.31     10.45 o 
   3  15   0      479.40      489.85     14.51 o 
   4  15   0      200.23      211.14     12.46 o 
   5  15   0       62.20       77.71     15.25 o 
   0  16   0      869.16      881.48     32.24 o 
   1  16   0      315.67      282.39      9.98 o 
   2  16   0       16.27       16.36      5.33 o 
   3  16   0       32.33       44.36      8.58 o 
   4  16   0       76.77      100.64     13.07 o 
   5  16   0      119.81       90.98     12.82 o 
   1  17   0       16.95        5.33     10.41 o 
   2  17   0      306.78      297.14     20.96 o 
   3  17   0      121.60      118.31     14.14 o 
   4  17   0       96.65       88.68     14.42 o 
  -9   0   1      130.41      138.11     15.66 o 
  -8   0   1     1112.52     1006.78     51.94 o 
  -7   0   1     2260.09     2108.32     69.80 o 
  -6   0   1     3158.98     3101.01     99.49 o 
  -5   0   1      302.86      250.00     11.33 o 
  -4   0   1     1394.80     1383.63     45.29 o 
  -3   0   1     4962.58     5279.30    164.33 o 
  -2   0   1    41402.62    40501.19   1252.68 o 
  -1   0   1    13623.51    14080.67    504.66 o 
   0   0   1     1037.09     1194.00     46.72 o 
   1   0   1    15418.84    17020.29    846.02 o 
   2   0   1      169.26      149.73      8.40 o 
   3   0   1     4329.52     4323.48    135.33 o 
   4   0   1     7214.83     6975.36    217.74 o 
   5   0   1     4859.86     4813.26    181.32 o 
   6   0   1     2587.49     2456.22    113.54 o 
   7   0   1       31.47       36.61     11.71 o 
   8   0   1       11.33        4.97     11.88 o 
   9   0   1       87.52      106.64     18.04 o 
  -9   1   1      415.71      310.50     17.38 o 
  -8   1   1      415.87      429.20     26.90 o 
  -7   1   1       12.96       12.63      4.52 o 
  -6   1   1      437.85      454.03     12.95 o 
  -5   1   1     4448.84     4301.77     96.49 o 
  -4   1   1    10550.76    10941.87    240.18 o 
  -3   1   1     1555.48     1302.03     29.67 o 
  -2   1   1      640.73      585.15     15.39 o 
  -1   1   1     1377.38     1549.12     33.02 o 
   0   1   1    11244.63    11491.24    211.94 o 
   1   1   1    15389.33    15634.96    803.84 o 
   2   1   1     9956.52    10727.20    234.85 o 
   3   1   1     6687.78     7237.41    159.08 o 
   4   1   1     1703.33     1727.57     39.72 o 
   5   1   1       76.65       84.58      5.70 o 
   6   1   1      812.17      808.38     29.77 o 
   7   1   1     1007.64      991.53     35.93 o 
   8   1   1      790.79      768.02     30.11 o 
   9   1   1      150.44      147.06     11.79 o 
  -9   2   1      107.84      107.75     13.64 o 
  -8   2   1     1074.46     1071.46     38.81 o 
  -7   2   1     2118.32     1944.95     45.77 o 
  -6   2   1     4449.19     4134.90     92.88 o 
  -5   2   1      376.83      330.83      9.77 o 
  -4   2   1      631.36      728.02     17.85 o 
  -3   2   1     1988.11     1915.60     41.59 o 
  -2   2   1     5273.66     5166.46    103.85 o 
  -1   2   1    35685.36    34966.55    656.77 o 
   0   2   1    18244.63    18923.09    391.40 o 
   1   2   1     5539.97     6139.34    114.57 o 
   2   2   1     2466.86     2608.57     50.62 o 
   3   2   1     3983.36     3975.50     88.08 o 
   4   2   1     5751.71     5498.34    121.67 o 
   5   2   1     3541.89     3329.29     75.07 o 
   6   2   1     2216.83     2098.29     69.30 o 
   7   2   1      287.07      251.34     19.35 o 
   8   2   1        6.06        4.33      6.84 o 
   9   2   1      280.70      254.42     15.44 o 
  -9   3   1      345.57      331.70     25.11 o 
  -8   3   1      748.89      711.98     27.87 o 
  -7   3   1        0.45       -4.06      5.13 o 
  -6   3   1     2287.07     2167.37     64.47 o 
  -5   3   1     2408.45     2294.86     52.39 o 
  -4   3   1     1901.89     1774.68     35.47 o 
  -3   3   1    10519.24    11322.46    217.90 o 
  -2   3   1     3974.32     4125.28     90.98 o 
  -1   3   1      352.39      358.39      7.57 o 
   0   3   1    10459.49    11461.83    354.31 o 
   1   3   1    19884.75    20529.74    351.39 o 
   2   3   1     8809.23     9281.22    177.98 o 
   3   3   1     3687.47     3551.89     69.07 o 
   4   3   1     1044.96     1164.50     27.66 o 
   5   3   1        7.56       13.93      4.22 o 
   6   3   1      701.79      635.67     24.70 o 
   7   3   1     1193.78     1235.50     43.90 o 
   8   3   1      550.09      545.63     23.56 o 
   9   3   1      178.60      172.05     12.99 o 
  -9   4   1      121.63      132.07     18.94 o 
  -8   4   1     1233.83     1165.85     41.90 o 
  -7   4   1     1091.45     1113.17     27.92 o 
  -6   4   1     1617.55     1570.78     58.51 o 
  -5   4   1     3147.14     3072.58     69.36 o 
  -4   4   1       31.54       39.09      4.32 o 
  -3   4   1     8451.69     9112.00    199.91 o 
  -2   4   1    11524.49    11916.34    243.76 o 
  -1   4   1    22484.71    23874.51    521.92 o 
   0   4   1     5663.38     6015.11    131.83 o 
   1   4   1     3526.23     3585.37     68.82 o 
   2   4   1       53.75       53.21      2.92 o 
   3   4   1     3811.51     3534.90     68.84 o 
   4   4   1     6491.17     6616.60    146.17 o 
   5   4   1     3671.89     3635.75     81.99 o 
   6   4   1     1309.48     1390.82     69.84 o 
   7   4   1      160.65      158.15     11.53 o 
   8   4   1        0.97       -7.78      7.78 o 
  -9   5   1      233.11      230.86     17.71 o 
  -8   5   1       11.53       13.55      7.81 o 
  -7   5   1      148.77      143.58      7.13 o 
  -6   5   1       41.47       52.26      7.90 o 
  -5   5   1     4494.24     4491.30    113.12 o 
  -4   5   1     7892.09     8258.36    270.42 o 
  -3   5   1     5266.14     5211.82    115.06 o 
  -2   5   1       45.83       44.20      3.17 o 
  -1   5   1      756.41      769.28     23.44 o 
   0   5   1     2179.47     2229.01     49.51 o 
   1   5   1    10453.95    10875.48    197.62 o 
   2   5   1     8407.57     8247.23    180.77 o 
   3   5   1     5165.07     5033.90    111.45 o 
   4   5   1      876.25      925.06     22.73 o 
   5   5   1       61.49       76.53      8.26 o 
   6   5   1      636.99      639.90     24.94 o 
   7   5   1      838.04      840.06     52.68 o 
   8   5   1      371.01      351.30     17.68 o 
  -9   6   1       15.01       16.48     10.73 o 
  -8   6   1      377.05      396.88     18.71 o 
  -7   6   1     2315.90     2305.96     55.18 o 
  -6   6   1     1540.22     1610.36     65.90 o 
  -5   6   1      483.85      511.35     14.03 o 
  -4   6   1      184.68      221.74     13.82 o 
  -3   6   1     2749.24     2792.36     72.58 o 
  -2   6   1    12944.10    14620.42    285.89 o 
  -1   6   1    13569.87    14516.84    317.01 o 
   0   6   1     4820.34     5062.37    111.38 o 
   1   6   1     1238.86     1199.29     21.79 o 
   2   6   1       39.23       50.41      5.31 o 
   3   6   1     2446.91     2436.13     72.15 o 
   4   6   1     5440.75     5254.39    117.69 o 
   5   6   1     2952.51     2986.19     96.56 o 
   6   6   1      828.55      805.50     30.51 o 
   7   6   1      107.21      111.65     13.33 o 
   8   6   1        0.87        6.68      6.13 o 
  -8   7   1      132.27      147.47     17.14 o 
  -7   7   1        0.00       -2.66      5.69 o 
  -6   7   1      385.52      381.26     11.92 o 
  -5   7   1     2739.01     2939.17     66.87 o 
  -4   7   1     2762.33     2580.73     58.67 o 
  -3   7   1     1675.28     1562.22     43.36 o 
  -2   7   1     2953.42     3153.18     69.34 o 
  -1   7   1       85.14       78.94      3.46 o 
   0   7   1     4563.49     5078.90    111.84 o 
   1   7   1     6115.00     6572.89    114.95 o 
   2   7   1     6069.68     5983.41    132.06 o 
   3   7   1     2627.93     2550.17     57.79 o 
   4   7   1      669.23      729.17     18.74 o 
   5   7   1       16.25       32.85      7.71 o 
   6   7   1      584.72      599.66     24.42 o 
   7   7   1      407.52      384.77     18.60 o 
   8   7   1      331.50      315.48     17.37 o 
  -8   8   1      514.73      540.25     23.52 o 
  -7   8   1     1051.75     1182.77     42.48 o 
  -6   8   1      898.26      925.43     23.92 o 
  -5   8   1      798.47      883.48     22.46 o 
  -4   8   1        1.61        1.04      3.29 o 
  -3   8   1     2993.05     3182.89     71.39 o 
  -2   8   1     4974.60     4931.23     97.59 o 
  -1   8   1     2941.71     2843.54     63.51 o 
   0   8   1     9911.00    11385.28    249.47 o 
   1   8   1     1291.02     1229.48     22.50 o 
   2   8   1       89.34      104.77      4.61 o 
   3   8   1     1996.50     2071.25     47.47 o 
   4   8   1     3052.91     3259.95     73.93 o 
   5   8   1     1209.60     1474.46     71.71 o 
   6   8   1      872.34      889.13     33.50 o 
   7   8   1      352.82      343.26     17.58 o 
   8   8   1      110.66      148.14     14.57 o 
  -8   9   1       93.45      123.94     15.66 o 
  -7   9   1       15.22        9.81      8.38 o 
  -6   9   1      342.30      344.13     11.59 o 
  -5   9   1     1399.68     1484.15     35.64 o 
  -4   9   1     2185.53     2164.74     49.89 o 
  -3   9   1     1770.02     1789.74     36.84 o 
  -2   9   1      815.27      886.77     19.10 o 
  -1   9   1      666.87      805.64     19.46 o 
   0   9   1      804.43      793.43     19.20 o 
   1   9   1     1907.08     1858.33     37.88 o 
   2   9   1     5814.91     6037.61    133.46 o 
   3   9   1     1263.67     1155.34     46.15 o 
   4   9   1      494.51      478.88     16.00 o 
   5   9   1       45.31       60.83     15.84 o 
   6   9   1      744.02      845.35     44.30 o 
   7   9   1      489.96      543.04     23.93 o 
   8   9   1       91.60      152.00     15.53 o 
  -8  10   1      265.87      295.13     21.20 o 
  -7  10   1      699.69      760.87     30.06 o 
  -6  10   1      530.06      594.34     19.67 o 
  -5  10   1      554.71      577.23     16.12 o 
  -4  10   1        4.03       -3.60      3.60 o 
  -3  10   1      995.38     1007.95     21.89 o 
  -2  10   1     4097.53     3902.92     77.81 o 
  -1  10   1     3307.48     3231.14    104.15 o 
   0  10   1     2874.13     2628.70     59.27 o 
   1  10   1       35.09       32.90      5.30 o 
   2  10   1      338.49      318.95      8.44 o 
   3  10   1      350.42      385.89     11.47 o 
   4  10   1     3441.48     3323.31    116.40 o 
   5  10   1     1668.61     1823.48     62.07 o 
   6  10   1       69.09      105.39     12.90 o 
   7  10   1       92.10       90.93     19.46 o 
  -7  11   1       27.46       29.65     10.15 o 
  -6  11   1      173.94      173.58     11.49 o 
  -5  11   1     1049.78     1103.41     27.72 o 
  -4  11   1     1414.50     1422.42     34.09 o 
  -3  11   1      639.03      639.75     14.93 o 
  -2  11   1      337.01      388.33      9.93 o 
  -1  11   1       14.42       18.29      4.45 o 
   0  11   1      580.29      639.28     16.30 o 
   1  11   1     1946.56     1920.92     69.85 o 
   2  11   1     2742.70     2437.39     49.72 o 
   3  11   1      987.98      985.79     28.34 o 
   4  11   1       87.90       97.47     15.04 o 
   5  11   1       10.57       20.47      7.99 o 
   6  11   1       92.56      120.71     10.60 o 
   7  11   1      245.45      284.60     17.04 o 
  -7  12   1      577.62      601.60     36.53 o 
  -6  12   1      217.61      220.32     13.12 o 
  -5  12   1      218.51      222.94      9.96 o 
  -4  12   1       12.60       10.82      4.40 o 
  -3  12   1      278.89      278.08      8.42 o 
  -2  12   1     1966.95     1795.19     37.42 o 
  -1  12   1     1441.04     1321.28     31.35 o 
   0  12   1     2428.45     2237.13     51.16 o 
   1  12   1      761.49      742.22     16.88 o 
   2  12   1      195.19      250.66      7.64 o 
   3  12   1     1544.50     1697.87     56.96 o 
   4  12   1      123.02      137.01      9.99 o 
   5  12   1      554.50      555.78     23.36 o 
   6  12   1      441.33      433.84     47.89 o 
   7  12   1       62.86       77.63     12.88 o 
  -7  13   1        2.78        2.96     11.88 o 
  -6  13   1      121.60      132.52     22.91 o 
  -5  13   1      204.19      191.22     17.63 o 
  -4  13   1      600.00      614.14     19.53 o 
  -3  13   1      608.37      627.47     15.09 o 
  -2  13   1      413.71      439.56     11.36 o 
  -1  13   1       37.80       63.56      7.05 o 
   0  13   1     1323.74     1315.41     34.17 o 
   1  13   1     2041.88     1988.87     52.46 o 
   2  13   1      180.50      163.16      6.86 o 
   3  13   1      438.08      412.07     17.82 o 
   4  13   1      297.17      265.30     15.45 o 
   5  13   1       36.52       94.03     16.85 o 
   6  13   1       44.11       85.91     14.57 o 
   7  13   1      119.63      143.50     19.19 o 
  -6  14   1      143.77      148.46     11.49 o 
  -5  14   1      137.32      156.03     10.97 o 
  -4  14   1        0.61       -2.41      6.57 o 
  -3  14   1        7.29       11.80      4.67 o 
  -2  14   1     1846.23     1882.63     39.67 o 
  -1  14   1     1790.03     1712.21     60.48 o 
   0  14   1      183.19      162.66      7.85 o 
   1  14   1       90.17       83.09      7.53 o 
   2  14   1       63.64       67.26     10.21 o 
   3  14   1      604.96      660.98     25.73 o 
   4  14   1      293.11      319.92     15.93 o 
   5  14   1      352.42      355.00     17.84 o 
   6  14   1       88.33      110.34     15.94 o 
  -6  15   1       37.71       41.38     15.08 o 
  -5  15   1      124.80      131.15     11.67 o 
  -4  15   1      579.62      550.35     22.75 o 
  -3  15   1      280.36      322.83     12.38 o 
  -2  15   1        4.79        4.31      5.30 o 
  -1  15   1       25.38       16.59      6.94 o 
   0  15   1      132.32      132.54      9.76 o 
   1  15   1      991.90      935.96     33.83 o 
   2  15   1      318.19      324.19     15.28 o 
   3  15   1      146.75      126.06      9.79 o 
   4  15   1       73.17       59.74      9.99 o 
   5  15   1        3.02        7.18     14.69 o 
   6  15   1       39.78       70.06     20.59 o 
  -5  16   1       97.03      135.11     19.27 o 
  -4  16   1       25.26       21.27      8.70 o 
  -3  16   1       82.57      108.95      9.36 o 
  -2  16   1      381.15      360.76     13.50 o 
  -1  16   1      276.48      272.48     13.82 o 
   0  16   1      398.56      365.09     16.58 o 
   1  16   1      167.76      112.04      9.02 o 
   2  16   1        6.44        7.74      7.21 o 
   3  16   1      253.37      291.97     15.14 o 
   4  16   1      122.08      138.24     13.46 o 
   5  16   1      135.40      134.37     11.60 o 
  -4  17   1      122.73      124.30     10.44 o 
  -3  17   1       70.46       91.57      9.19 o 
  -2  17   1       59.11       71.82      8.39 o 
  -1  17   1        1.56        5.58      7.19 o 
   0  17   1      119.31      123.88      9.54 o 
   1  17   1       75.89       79.50     10.21 o 
   2  17   1      206.44      204.14     12.52 o 
   3  17   1      218.50      186.50     12.41 o 
   4  17   1        3.52       -0.72      8.40 o 
   5  17   1        3.25       12.20     15.04 o 
  -4  18   1        0.48       -6.33     12.86 o 
  -3  18   1       23.14       28.48      7.46 o 
  -2  18   1      225.60      208.28     10.45 o 
  -1  18   1      121.25      138.77     12.94 o 
   0  18   1      114.70      114.18     16.01 o 
   1  18   1       22.04       25.28      8.41 o 
   2  18   1        1.61        1.14      7.76 o 
   3  18   1        3.70        6.24     16.85 o 
   4  18   1       79.05      115.02     13.42 o 
  -3  19   1        5.36       13.53      9.29 o 
  -2  19   1       14.52       16.36     10.13 o 
  -1  19   1        7.66        4.95      8.23 o 
   0  19   1       61.01       84.80     28.87 o 
   1  19   1       81.78      111.49     17.98 o 
   2  19   1       23.94       23.21      9.53 o 
   3  19   1       26.40        5.57      9.72 o 
  -1  20   1       27.09       33.16     14.83 o 
   0  20   1        3.74       -8.10     12.00 o 
   1  20   1       77.80      105.03     18.53 o 
 -10   0   2       76.96       85.35     17.42 o 
  -9   0   2      859.57      773.62     42.74 o 
  -8   0   2     1619.60     1615.04     78.08 o 
  -7   0   2     2111.21     1799.10     84.90 o 
  -6   0   2      637.82      648.80     23.97 o 
  -5   0   2        9.18        6.23      4.05 o 
  -4   0   2     2097.83     2114.72     67.40 o 
  -3   0   2     5039.11     5006.66    155.85 o 
  -2   0   2    30722.70    31243.03    735.65 o 
  -1   0   2    13583.87    15448.04    601.44 o 
   0   0   2     4027.07     4469.53    105.78 o 
   1   0   2     8955.82     9755.60    428.60 o 
   2   0   2     6466.09     6705.00    208.30 o 
   3   0   2     7940.53     8272.42    257.23 o 
   4   0   2     5038.41     4807.77    214.05 o 
   5   0   2     1301.14     1301.13     62.46 o 
   6   0   2      199.81      187.22     15.45 o 
   7   0   2       26.27       14.42     10.03 o 
   8   0   2      499.92      442.98     29.09 o 
 -10   1   2      236.64      238.31     14.70 o 
  -9   1   2      270.12      235.10     13.71 o 
  -8   1   2        3.79       -6.62      6.62 o 
  -7   1   2      775.54      740.02     27.59 o 
  -6   1   2     3718.79     3805.25     91.95 o 
  -5   1   2     3731.82     3562.05     79.68 o 
  -4   1   2     4282.91     3954.64     95.15 o 
  -3   1   2     3302.65     3281.03     63.59 o 
  -2   1   2      188.81      239.09      6.06 o 
  -1   1   2    10288.71    10761.78    201.76 o 
   0   1   2    16671.60    17370.84    315.72 o 
   1   1   2    10276.12    10757.19    222.57 o 
   2   1   2     5139.16     5437.59    105.18 o 
   3   1   2       14.46       33.17      3.75 o 
   4   1   2      276.18      205.91     13.99 o 
   5   1   2      584.96      550.12     21.34 o 
   6   1   2     1795.12     1680.19     56.66 o 
   7   1   2      979.32      940.08     34.78 o 
   8   1   2      252.71      220.26     15.70 o 
 -10   2   2      195.62      167.16     12.48 o 
  -9   2   2      640.53      602.76     25.02 o 
  -8   2   2     1201.58     1138.53     46.81 o 
  -7   2   2     2277.56     2223.64     73.24 o 
  -6   2   2      742.08      807.56     23.79 o 
  -5   2   2      103.27      116.45      5.18 o 
  -4   2   2     3616.21     3859.05     85.69 o 
  -3   2   2     9221.59     9695.99    185.81 o 
  -2   2   2    13222.80    13753.77    285.42 o 
  -1   2   2     9924.53    10595.48    195.85 o 
   0   2   2     6990.57     7663.69    141.01 o 
   1   2   2     6827.40     7230.93    148.96 o 
   2   2   2     5712.92     5922.25    114.42 o 
   3   2   2     5092.72     4908.78    108.62 o 
   4   2   2     5381.13     5702.98    179.04 o 
   5   2   2     3033.04     2991.31     96.34 o 
   6   2   2       70.36       86.56      9.00 o 
   7   2   2       80.98      101.54     18.72 o 
   8   2   2      249.76      253.70     31.68 o 
 -10   3   2      383.37      352.20     18.29 o 
  -9   3   2      202.40      175.93     12.02 o 
  -8   3   2      140.55      114.46     15.59 o 
  -7   3   2      298.48      274.93     13.47 o 
  -6   3   2     2187.57     2233.50     59.44 o 
  -5   3   2     6778.63     6320.90    139.73 o 
  -4   3   2     4615.85     4541.36     88.24 o 
  -3   3   2     1318.52     1151.16     23.19 o 
  -2   3   2      426.43      390.19     10.24 o 
  -1   3   2     8831.27     9437.85    196.82 o 
   0   3   2     4213.13     4253.46     88.07 o 
   1   3   2     5739.20     5914.62    122.64 o 
   2   3   2     6530.36     6760.08    129.94 o 
   3   3   2     1253.41     1310.64     45.48 o 
   4   3   2      384.53      391.78     15.92 o 
   5   3   2     1564.93     1453.50     77.91 o 
   6   3   2     1185.56     1153.89     40.81 o 
   7   3   2      826.12      810.40     31.15 o 
   8   3   2      274.39      252.11     14.96 o 
 -10   4   2      124.73      147.72     15.27 o 
  -9   4   2      398.17      397.96     18.94 o 
  -8   4   2     1297.42     1267.15     44.73 o 
  -7   4   2     2976.37     2783.00     97.92 o 
  -6   4   2      460.99      454.15     14.92 o 
  -5   4   2       57.95       77.27      6.73 o 
  -4   4   2     3186.07     3005.24     59.13 o 
  -3   4   2     7567.12     7687.23    148.40 o 
  -2   4   2     7687.52     7876.24    126.81 o 
  -1   4   2     5198.53     5610.38    135.03 o 
   0   4   2     2196.58     2284.97     75.14 o 
   1   4   2        8.38       16.58      2.30 o 
   2   4   2     3289.28     3357.61     67.51 o 
   3   4   2    10627.67    11149.32    214.28 o 
   4   4   2     3931.33     3742.77    119.00 o 
   5   4   2     1577.28     1542.66     52.20 o 
   6   4   2      165.97      156.73     10.59 o 
   7   4   2       56.55       82.68     43.09 o 
   8   4   2      216.01      219.07     13.78 o 
  -9   5   2      357.15      322.13     16.91 o 
  -8   5   2       15.49       10.19      8.35 o 
  -7   5   2     1006.56      960.42     34.72 o 
  -6   5   2     3369.54     3316.72    121.61 o 
  -5   5   2     3523.38     3406.66     76.63 o 
  -4   5   2     2493.34     2257.28     51.18 o 
  -3   5   2      363.40      362.83      9.56 o 
  -2   5   2      382.11      337.84      6.92 o 
  -1   5   2      967.74      784.99     15.80 o 
   0   5   2     3994.90     4039.41     71.16 o 
   1   5   2    10448.71    10953.77    207.76 o 
   2   5   2     2612.69     2410.93     47.42 o 
   3   5   2      932.11      905.10     27.41 o 
   4   5   2       26.08       27.97      7.52 o 
   5   5   2     1647.40     1510.30    124.64 o 
   6   5   2     1096.43     1071.34     38.46 o 
   7   5   2      583.64      577.78     30.04 o 
   8   5   2      239.24      240.67     20.98 o 
  -9   6   2      827.40      793.52     31.56 o 
  -8   6   2      786.86      788.25     30.34 o 
  -7   6   2      891.41      980.60     35.61 o 
  -6   6   2     1395.23     1509.83     71.13 o 
  -5   6   2       29.36       41.70      4.81 o 
  -4   6   2     3721.80     3729.51     83.29 o 
  -3   6   2     3947.36     3878.70     86.12 o 
  -2   6   2     6577.60     6814.48    166.14 o 
  -1   6   2     7313.45     7540.57    215.06 o 
   0   6   2      257.51      273.34      5.73 o 
   1   6   2      199.93      247.53      6.02 o 
   2   6   2     2103.03     2084.15     66.35 o 
   3   6   2     4943.45     5102.90    169.90 o 
   4   6   2     3380.28     3072.31     98.65 o 
   5   6   2     1855.92     1644.83     55.70 o 
   6   6   2      128.58      131.89     12.47 o 
   7   6   2      157.52      152.65     11.53 o 
  -9   7   2       29.71       60.32     16.85 o 
  -8   7   2        4.74        6.98      7.98 o 
  -7   7   2      517.58      501.91     21.14 o 
  -6   7   2     1113.81     1172.14     40.93 o 
  -5   7   2     2038.67     2005.69     65.65 o 
  -4   7   2     6034.35     6097.33    134.96 o 
  -3   7   2      736.71      737.06     16.06 o 
  -2   7   2     2093.11     2190.98     38.08 o 
  -1   7   2     2169.04     1904.22     42.81 o 
   0   7   2     2538.82     2409.23     53.83 o 
   1   7   2     4178.10     4313.43    112.69 o 
   2   7   2     3233.35     3187.12    111.07 o 
   3   7   2      554.46      634.57     23.29 o 
   4   7   2      287.94      330.00     15.90 o 
   5   7   2      669.33      759.35     36.86 o 
   6   7   2      647.59      688.60     27.31 o 
   7   7   2      609.68      610.25     25.79 o 
  -9   8   2      257.14      261.10     18.14 o 
  -8   8   2      566.93      593.38     25.12 o 
  -7   8   2      630.69      688.34     27.07 o 
  -6   8   2     1077.20     1230.41     42.87 o 
  -5   8   2       21.65       34.49      6.56 o 
  -4   8   2     1278.95     1322.89     31.29 o 
  -3   8   2     4036.53     3690.81    123.72 o 
  -2   8   2     7051.07     7437.26    142.39 o 
  -1   8   2     3116.57     3069.81     68.35 o 
   0   8   2      259.94      256.85      7.73 o 
   1   8   2       43.77       58.46      3.77 o 
   2   8   2     3252.27     3059.57    101.46 o 
   3   8   2     2587.00     2433.27     79.00 o 
   4   8   2     2534.51     2670.72    141.22 o 
   5   8   2      832.16      884.12     32.86 o 
   6   8   2        9.50       -3.32      7.17 o 
   7   8   2       16.69       39.82     10.63 o 
  -9   9   2       35.78       73.30     12.72 o 
  -8   9   2       12.60       16.19      9.45 o 
  -7   9   2      371.09      334.31     16.42 o 
  -6   9   2      879.37      927.98     33.75 o 
  -5   9   2     1465.03     1491.29     50.33 o 
  -4   9   2     2180.98     2179.17     70.81 o 
  -3   9   2      520.84      573.98     13.20 o 
  -2   9   2       52.24       69.54      3.89 o 
  -1   9   2     1452.89     1368.60     32.33 o 
   0   9   2     5455.90     6085.19    134.33 o 
   1   9   2     1878.78     1998.46     45.59 o 
   2   9   2     1502.34     1354.89     49.00 o 
   3   9   2      422.06      430.35     21.10 o 
   4   9   2      405.60      461.23     19.62 o 
   5   9   2      408.61      471.21     20.42 o 
   6   9   2      264.80      267.01     14.89 o 
   7   9   2      290.63      314.16     17.18 o 
  -9  10   2      226.94      213.11     20.42 o 
  -8  10   2      388.40      419.15     20.21 o 
  -7  10   2      324.82      342.79     17.00 o 
  -6  10   2      484.51      539.30     22.56 o 
  -5  10   2       34.97       32.36      7.32 o 
  -4  10   2      410.03      409.21     16.74 o 
  -3  10   2     2207.09     2106.72     55.75 o 
  -2  10   2     3906.87     3971.67     88.65 o 
  -1  10   2     2838.13     2682.88     60.46 o 
   0  10   2      367.16      368.78     10.29 o 
   1  10   2       64.45       83.88      7.11 o 
   2  10   2     3620.08     3578.23    148.00 o 
   3  10   2     1227.84     1341.20     45.68 o 
   4  10   2      625.74      634.28     34.42 o 
   5  10   2      543.00      538.58     22.95 o 
   6  10   2      210.09      174.10     12.74 o 
   7  10   2       40.67       31.89     43.44 o 
  -8  11   2        4.20       -3.23      9.33 o 
  -7  11   2      354.44      335.13     16.97 o 
  -6  11   2      283.75      294.76     14.79 o 
  -5  11   2      797.55      835.86     30.65 o 
  -4  11   2     1154.44     1132.02     39.12 o 
  -3  11   2      471.98      505.22     15.91 o 
  -2  11   2       57.94       88.15      8.18 o 
  -1  11   2      541.83      623.03     22.66 o 
   0  11   2     3144.17     2939.75     93.94 o 
   1  11   2     2057.98     1896.04     62.11 o 
   2  11   2      256.39      215.66     10.90 o 
   3  11   2       74.94       72.51      8.95 o 
   4  11   2        0.91       -2.56      6.06 o 
   5  11   2      212.06      249.05     13.98 o 
   6  11   2      344.54      411.23     20.40 o 
  -8  12   2      273.55      308.42     17.46 o 
  -7  12   2      299.50      317.15     16.75 o 
  -6  12   2      119.84      110.04      9.53 o 
  -5  12   2       60.14       75.43      9.50 o 
  -4  12   2      114.81      109.06      7.91 o 
  -3  12   2     1131.06     1123.63     31.61 o 
  -2  12   2     2012.74     1782.03     58.70 o 
  -1  12   2     2311.08     2188.66     71.09 o 
   0  12   2       22.83       64.99      9.53 o 
   1  12   2       60.88       97.31      7.38 o 
   2  12   2      218.93      238.23     11.81 o 
   3  12   2      931.81      927.84     33.46 o 
   4  12   2     1286.60     1255.14     44.56 o 
   5  12   2      184.50      187.50     12.33 o 
   6  12   2       31.96       31.93     10.37 o 
  -8  13   2        0.24      -10.03     13.03 o 
  -7  13   2       76.32      106.67     12.99 o 
  -6  13   2      372.29      352.79     17.14 o 
  -5  13   2      714.15      707.06     30.14 o 
  -4  13   2      216.62      254.32     12.97 o 
  -3  13   2      320.86      317.88     11.77 o 
  -2  13   2      189.82      222.01     11.38 o 
  -1  13   2      553.52      610.27     23.03 o 
   0  13   2       90.91       87.70      7.11 o 
   1  13   2     1006.70      990.59     35.04 o 
   2  13   2     1370.94     1285.40     48.70 o 
   3  13   2       31.19       36.60      7.99 o 
   4  13   2       91.36      121.57     19.42 o 
   5  13   2      139.50      186.87     12.96 o 
   6  13   2      119.15      150.99     12.34 o 
  -7  14   2      131.50      166.47     23.24 o 
  -6  14   2      138.37      139.29     11.01 o 
  -5  14   2        1.04       -4.54      6.89 o 
  -4  14   2      713.51      685.58     26.43 o 
  -3  14   2     1181.65     1138.96     32.69 o 
  -2  14   2       62.26       93.23      9.72 o 
  -1  14   2      895.86      857.39     30.99 o 
   0  14   2     1062.53      989.65     35.00 o 
   1  14   2       98.24      116.71      8.16 o 
   2  14   2      699.99      724.46     27.33 o 
   3  14   2      275.06      296.10     14.78 o 
   4  14   2      503.83      517.83     22.34 o 
   5  14   2      124.22      129.67     18.78 o 
  -7  15   2       48.49       63.98     16.23 o 
  -6  15   2      286.96      280.27     15.72 o 
  -5  15   2      287.04      312.95     16.14 o 
  -4  15   2        7.34       10.74      6.02 o 
  -3  15   2      234.95      202.30      9.48 o 
  -2  15   2       30.65       53.66      8.54 o 
  -1  15   2      609.57      611.62     23.78 o 
   0  15   2      322.14      326.52     15.08 o 
   1  15   2      176.79      161.19     15.82 o 
   2  15   2      401.39      352.66     16.30 o 
   3  15   2       31.77       19.29      9.06 o 
   4  15   2        8.26       31.16      9.38 o 
   5  15   2       43.39       88.20     12.64 o 
  -6  16   2        1.61       -7.54      9.03 o 
  -5  16   2       12.71        7.60      8.34 o 
  -4  16   2       13.00       18.51      6.51 o 
  -3  16   2      385.64      404.88     14.82 o 
  -2  16   2      736.57      741.71     28.26 o 
  -1  16   2      319.10      256.77     13.25 o 
   0  16   2        2.60       -2.73      6.43 o 
   1  16   2       43.45       57.77      9.11 o 
   2  16   2       52.15       89.50     10.69 o 
   3  16   2       87.50      101.82      9.52 o 
   4  16   2      317.64      323.56     17.00 o 
  -5  17   2      185.91      169.26     12.52 o 
  -4  17   2      317.50      297.81     12.79 o 
  -3  17   2        1.54       -5.42      5.83 o 
  -2  17   2       29.69       56.13      9.54 o 
  -1  17   2       22.22       49.91      9.06 o 
   0  17   2      205.63      187.21     11.56 o 
   1  17   2      225.39      195.13     11.96 o 
   2  17   2       81.27       98.15     11.56 o 
   3  17   2        0.60       -7.56      7.56 o 
  -4  18   2      115.50      126.89     19.17 o 
  -3  18   2       90.98      107.72     10.07 o 
  -2  18   2      116.04      118.20      8.35 o 
  -1  18   2       91.63      103.31     12.72 o 
   0  18   2       54.58       43.37     15.10 o 
   1  18   2        2.07        9.45      7.87 o 
   2  18   2      131.96      142.65     11.20 o 
   3  18   2       99.07      147.15     21.57 o 
  -3  19   2       44.96       48.83      8.69 o 
  -2  19   2        3.87       -0.18      6.72 o 
  -1  19   2       99.41      128.43     13.17 o 
   0  19   2       53.46       57.58     10.34 o 
   1  19   2       24.13       23.47      9.17 o 
 -10   0   3      430.43      430.53     29.26 o 
  -9   0   3      992.08      952.17     50.22 o 
  -8   0   3     1473.15     1491.23     72.45 o 
  -7   0   3      232.17      237.44     17.14 o 
  -6   0   3        7.06       -4.93      7.44 o 
  -5   0   3     5193.54     4911.81    218.16 o 
  -4   0   3     5138.26     4929.58    197.53 o 
  -3   0   3     7304.33     7680.17    227.11 o 
  -2   0   3    16447.07    17365.27    408.56 o 
  -1   0   3     3833.98     3795.44    157.02 o 
   0   0   3     2805.73     2730.88     65.56 o 
   1   0   3     2157.61     2064.76     78.37 o 
   2   0   3    11543.11    12256.82    365.42 o 
   3   0   3     4080.39     4290.16    190.92 o 
   4   0   3     1938.15     1841.55     85.39 o 
   5   0   3      133.67      158.58     13.52 o 
   6   0   3      195.49      192.69     15.90 o 
   7   0   3      446.80      400.45     26.42 o 
 -10   1   3      105.44      122.01     13.76 o 
  -9   1   3       92.99       85.13     11.23 o 
  -8   1   3      429.98      409.87     18.07 o 
  -7   1   3     3356.17     3081.64     99.40 o 
  -6   1   3     4155.93     3626.99    135.38 o 
  -5   1   3     3035.58     3016.78     95.92 o 
  -4   1   3     1233.71     1317.01     26.34 o 
  -3   1   3      171.12      178.27      5.61 o 
  -2   1   3     1691.50     1471.04     27.65 o 
  -1   1   3     3640.23     3489.42    299.40 o 
   0   1   3    21415.38    22912.49    415.59 o 
   1   1   3     3266.19     3470.03     73.26 o 
   2   1   3        9.79     3071.75   1331.70 o 
   3   1   3      178.80      139.71      9.55 o 
   4   1   3     1749.13     1536.69     53.79 o 
   5   1   3     1946.21     1844.49     61.28 o 
   6   1   3      935.78      942.21     43.81 o 
   7   1   3      307.87      294.20     15.31 o 
 -10   2   3      341.87      306.02     16.65 o 
  -9   2   3     1236.63     1171.07     42.31 o 
  -8   2   3     1475.92     1427.75     49.32 o 
  -7   2   3      165.60      167.16     10.14 o 
  -6   2   3       54.07       65.41     10.13 o 
  -5   2   3     2955.21     2786.50     88.83 o 
  -4   2   3     5742.83     5767.58    123.81 o 
  -3   2   3    13603.57    14687.10    305.44 o 
  -2   2   3     8312.62     8819.63    137.53 o 
  -1   2   3     1176.39     1107.99     19.25 o 
   0   2   3      820.33      694.97     12.44 o 
   1   2   3     1380.50     1246.60     40.54 o 
   2   2   3    11783.58    12702.76    313.00 o 
   3   2   3     5247.86     5604.39    214.83 o 
   4   2   3     1070.88     1071.68     60.92 o 
   5   2   3       63.77      104.54      9.97 o 
   6   2   3       33.36       18.27      7.22 o 
   7   2   3      438.23      416.97     19.06 o 
 -10   3   3       41.33       44.86     13.19 o 
  -9   3   3       11.89        1.04      8.05 o 
  -8   3   3      423.96      412.57     18.29 o 
  -7   3   3     2635.48     2477.53     81.03 o 
  -6   3   3     3608.35     3358.88    203.49 o 
  -5   3   3     4399.05     4552.62    113.45 o 
  -4   3   3      879.88      898.47     16.74 o 
  -3   3   3       79.20       80.56      3.27 o 
  -2   3   3     4014.53     4070.63     63.97 o 
  -1   3   3     7927.53     8197.95    136.59 o 
   0   3   3     7596.26     8065.44    139.58 o 
   1   3   3     2297.99     2102.14     44.35 o 
   2   3   3       87.71       80.12      4.90 o 
   3   3   3      164.82      143.95      6.32 o 
   4   3   3     1071.17     1076.11     37.13 o 
   5   3   3     1960.52     1696.81     57.05 o 
   6   3   3      981.12      996.27     36.41 o 
   7   3   3      247.58      243.91     14.03 o 
  -9   4   3      702.43      680.75     27.45 o 
  -8   4   3      864.92      890.55     33.11 o 
  -7   4   3      565.11      564.93     22.23 o 
  -6   4   3       20.24       27.76      9.41 o 
  -5   4   3     2597.31     2728.26    122.50 o 
  -4   4   3     6258.08     6330.54    156.82 o 
  -3   4   3    11627.88    12148.09    228.37 o 
  -2   4   3     5261.33     5356.72    112.15 o 
  -1   4   3     2674.08     2993.07     50.60 o 
   0   4   3     1921.71     1947.12     36.38 o 
   1   4   3     5918.13     6341.62    197.84 o 
   2   4   3     3188.78     3007.13     74.96 o 
   3   4   3     3141.70     3057.66     81.25 o 
   4   4   3     2204.55     2053.89     67.31 o 
   5   4   3       92.64      107.64      8.35 o 
   6   4   3       96.41      123.12     12.29 o 
   7   4   3      395.32      387.77     18.45 o 
  -9   5   3       43.77       47.53     10.39 o 
  -8   5   3      413.03      390.43     17.95 o 
  -7   5   3     1139.86     1185.35     41.49 o 
  -6   5   3     3311.62     3240.41    103.92 o 
  -5   5   3     4608.51     4658.82    146.85 o 
  -4   5   3      532.87      529.24     15.22 o 
  -3   5   3       64.89       57.06      2.37 o 
  -2   5   3     3858.50     3876.62     95.02 o 
  -1   5   3     8093.08     8491.57    174.48 o 
   0   5   3     2402.85     2158.04     45.66 o 
   1   5   3     3127.78     3143.26    116.31 o 
   2   5   3      489.59      563.34     19.09 o 
   3   5   3      708.53      762.49     21.22 o 
   4   5   3      804.47      747.82     27.31 o 
   5   5   3     1150.10     1147.99     40.43 o 
   6   5   3      920.17      937.50     34.75 o 
   7   5   3      201.99      187.97     12.49 o 
  -9   6   3      459.76      471.93     21.57 o 
  -8   6   3      952.30      961.12     48.55 o 
  -7   6   3      247.34      282.43     14.05 o 
  -6   6   3       56.56       82.02      9.08 o 
  -5   6   3      576.79      651.86     23.83 o 
  -4   6   3     6595.29     6963.12    217.20 o 
  -3   6   3    13681.42    14257.51    308.50 o 
  -2   6   3     1617.09     1371.73     29.16 o 
  -1   6   3       33.87       42.51      4.15 o 
   0   6   3       17.12       41.06      3.12 o 
   1   6   3     1873.40     1828.13     45.70 o 
   2   6   3     4213.25     4124.64    102.77 o 
   3   6   3     5031.37     4756.86    224.24 o 
   4   6   3     1059.05     1110.94     38.75 o 
   5   6   3       15.15       30.04      7.33 o 
   6   6   3       25.02       41.72      9.23 o 
   7   6   3      133.25      136.29     12.56 o 
  -9   7   3       16.43       16.00      9.40 o 
  -8   7   3      376.25      355.98     18.72 o 
  -7   7   3      706.21      766.86     29.03 o 
  -6   7   3     3100.90     3010.78     97.27 o 
  -5   7   3     2888.95     2891.19     92.75 o 
  -4   7   3      115.31       91.08      7.40 o 
  -3   7   3      178.93      181.70      5.79 o 
  -2   7   3      868.12      715.54     20.79 o 
  -1   7   3     4837.77     5062.77    158.00 o 
   0   7   3     4128.26     4306.05    105.45 o 
   1   7   3     1880.59     1835.62     56.47 o 
   2   7   3      210.14      215.60     11.69 o 
   3   7   3      174.24      204.56     10.49 o 
   4   7   3      723.68      790.33     29.13 o 
   5   7   3     1202.63     1218.37     43.28 o 
   6   7   3      655.24      661.27     26.96 o 
   7   7   3       58.02       53.64     11.37 o 
  -9   8   3      372.01      410.60     20.17 o 
  -8   8   3      660.18      690.33     27.91 o 
  -7   8   3      230.08      248.99     13.45 o 
  -6   8   3      245.75      240.78     12.45 o 
  -5   8   3      876.34      896.35     31.64 o 
  -4   8   3     2470.96     2170.02    199.92 o 
  -3   8   3     4190.36     4163.92     89.72 o 
  -2   8   3     4444.10     4605.07    144.23 o 
  -1   8   3      470.90      506.38     18.16 o 
   0   8   3      100.11      132.43      6.87 o 
   1   8   3     2325.15     2315.94     58.05 o 
   2   8   3     2688.59     2583.08     64.12 o 
   3   8   3     2145.32     2174.41     71.23 o 
   4   8   3      800.94      832.56     30.63 o 
   5   8   3       66.16       81.74     10.42 o 
   6   8   3       79.75      107.83     11.03 o 
  -9   9   3        7.55        3.61      9.86 o 
  -8   9   3      518.87      534.76     23.37 o 
  -7   9   3      644.83      693.07     27.21 o 
  -6   9   3     1208.24     1238.88     43.18 o 
  -5   9   3      885.87      970.93     36.72 o 
  -4   9   3      584.47      654.89     23.91 o 
  -3   9   3       30.68       42.52      9.04 o 
  -2   9   3     1021.15      898.99     30.58 o 
  -1   9   3     2675.63     2512.37     80.07 o 
   0   9   3     2796.44     2711.67     86.30 o 
   1   9   3     1326.90     1287.40     43.54 o 
   2   9   3      195.62      168.03      9.44 o 
   3   9   3      138.27      150.97      9.41 o 
   4   9   3      660.50      709.62     27.40 o 
   5   9   3      510.36      521.89     22.31 o 
   6   9   3      415.70      434.89     20.28 o 
  -8  10   3      347.24      380.29     18.90 o 
  -7  10   3       63.22       95.46     11.77 o 
  -6  10   3       62.58       88.64     10.11 o 
  -5  10   3      319.00      299.97     13.89 o 
  -4  10   3     2565.98     2222.37     72.27 o 
  -3  10   3     2234.69     2047.92     66.64 o 
  -2  10   3     1722.62     1638.92     80.44 o 
  -1  10   3      246.67      233.70     10.52 o 
   0  10   3        3.08       10.51      4.71 o 
   1  10   3     1283.34     1283.32     43.02 o 
   2  10   3     1825.21     1786.95     59.03 o 
   3  10   3     1660.41     1516.16     68.65 o 
   4  10   3      448.50      411.49     18.26 o 
   5  10   3        9.87       -3.78      8.88 o 
   6  10   3       76.84      124.94     25.23 o 
  -8  11   3       54.02       94.84     12.76 o 
  -7  11   3      358.04      393.75     18.64 o 
  -6  11   3     1579.49     1558.98     53.49 o 
  -5  11   3      515.69      487.84     19.89 o 
  -4  11   3       47.57       76.25      7.66 o 
  -3  11   3       42.40       46.47      5.61 o 
  -2  11   3      434.68      459.59     17.78 o 
  -1  11   3     1373.00     1285.98     72.16 o 
   0  11   3     1222.00     1122.19     95.09 o 
   1  11   3     1251.86     1167.05     39.84 o 
   2  11   3      141.73      100.64      7.78 o 
   3  11   3      234.44      247.29     12.81 o 
   4  11   3      344.21      362.55     16.88 o 
   5  11   3      267.75      290.79     17.36 o 
   6  11   3      229.86      247.09     20.59 o 
  -8  12   3      152.97      180.92     13.45 o 
  -7  12   3       72.97      120.42     12.92 o 
  -6  12   3       33.32       34.73      8.85 o 
  -5  12   3      182.58      180.15     10.77 o 
  -4  12   3     1461.89     1413.22     39.21 o 
  -3  12   3     1362.28     1356.04     37.46 o 
  -2  12   3      912.00      887.39     31.29 o 
  -1  12   3       96.25       74.63      6.67 o 
   0  12   3       17.30       50.00      7.41 o 
   1  12   3      785.84      886.41     31.55 o 
   2  12   3      634.22      614.00     23.49 o 
   3  12   3     1120.38     1111.45     39.40 o 
   4  12   3      188.41      179.26     11.56 o 
   5  12   3        2.30        0.49      8.30 o 
  -7  13   3      203.77      226.65     14.25 o 
  -6  13   3      336.07      367.64     17.42 o 
  -5  13   3      395.28      368.35     16.84 o 
  -4  13   3      142.04      121.18      7.72 o 
  -3  13   3       33.66       60.49      6.67 o 
  -2  13   3      162.94      191.63     10.43 o 
  -1  13   3     1366.66     1273.93     68.26 o 
   0  13   3     1251.71     1180.81     40.65 o 
   1  13   3      155.17      123.74      8.50 o 
   2  13   3       57.43       96.94      9.82 o 
   3  13   3        1.53        3.96      6.93 o 
   4  13   3       14.64       36.78     13.89 o 
   5  13   3      340.43      363.40     18.67 o 
  -7  14   3       96.70      133.08     14.40 o 
  -6  14   3       93.88      111.11     12.23 o 
  -5  14   3      133.62      132.96      9.93 o 
  -4  14   3      152.67      160.98      8.33 o 
  -3  14   3      941.26      924.64     27.23 o 
  -2  14   3     1589.96     1415.54     48.29 o 
  -1  14   3       10.29       18.72      6.47 o 
   0  14   3      179.88      216.54     11.26 o 
   1  14   3      256.25      288.89     13.85 o 
   2  14   3      382.25      379.72     16.87 o 
   3  14   3      350.75      323.56     15.70 o 
   4  14   3        8.21        6.63      7.87 o 
  -6  15   3      114.96      129.38     10.94 o 
  -5  15   3      331.45      317.28     23.96 o 
  -4  15   3      209.61      197.88      9.67 o 
  -3  15   3      230.73      250.09     10.73 o 
  -2  15   3      207.49      220.64     12.00 o 
  -1  15   3      166.37      159.48      9.97 o 
   0  15   3      478.49      428.92     18.22 o 
   1  15   3      186.62      151.74      9.94 o 
   2  15   3        1.54        4.64      6.48 o 
   3  15   3        0.52       -0.65      7.10 o 
   4  15   3      133.69      136.76     11.14 o 
  -6  16   3       34.27       44.13     15.20 o 
  -5  16   3      157.29      153.45     11.30 o 
  -4  16   3      612.89      609.59     20.34 o 
  -3  16   3      119.86      113.17      7.70 o 
  -2  16   3      170.24      132.89      9.69 o 
  -1  16   3        7.22       -1.09      6.17 o 
   0  16   3        0.43        4.89     10.11 o 
   1  16   3       43.24       44.91      8.71 o 
   2  16   3      295.80      301.78     15.31 o 
   3  16   3      304.71      305.17     15.94 o 
  -5  17   3        2.50       10.98      9.03 o 
  -4  17   3        3.07        4.12      7.74 o 
  -3  17   3        2.35       -3.67      6.03 o 
  -2  17   3       43.15       76.76     10.68 o 
  -1  17   3      116.17      101.42      8.99 o 
   0  17   3      267.15      248.49     13.32 o 
   1  17   3       90.43       91.43     10.85 o 
   2  17   3        0.68       -3.72      7.39 o 
  -4  18   3       64.22       96.77     17.88 o 
  -3  18   3      113.25      143.54     11.16 o 
  -2  18   3      184.24      143.88     10.85 o 
  -1  18   3       13.41        5.88      7.90 o 
   0  18   3       19.45       37.93      9.05 o 
   1  18   3       39.18       55.80      9.89 o 
  -9   0   4      556.95      533.88     32.01 o 
  -8   0   4      117.75      102.40     12.08 o 
  -7   0   4      321.76      308.32     19.81 o 
  -6   0   4     1694.35     1064.07    341.26 o 
  -5   0   4     3216.03     2675.94    120.57 o 
  -4   0   4    18369.58    20272.20    597.74 o 
  -3   0   4     7363.03     7963.75    188.39 o 
  -2   0   4      208.83      213.48      6.02 o 
  -1   0   4      728.31      464.28    332.57 o 
   0   0   4     3260.67     3093.82     74.28 o 
   1   0   4     9989.77    10945.69    258.09 o 
   2   0   4     3222.68     3285.22     99.79 o 
   3   0   4     1209.23     1249.23     59.01 o 
   4   0   4      143.33      164.66     13.44 o 
   5   0   4       84.83       68.30     12.99 o 
   6   0   4      750.70      690.28     38.09 o 
  -9   1   4      399.27      377.95     17.65 o 
  -8   1   4     1932.33     1833.44     61.57 o 
  -7   1   4     1894.57     1799.36    103.84 o 
  -6   1   4     3030.55     2830.97     90.75 o 
  -5   1   4      149.05      140.67      7.74 o 
  -4   1   4      206.14      214.75      6.86 o 
  -3   1   4     2209.55     1887.47     32.66 o 
  -2   1   4    12208.36    13103.20    220.78 o 
  -1   1   4    12486.44    13654.46    312.49 o 
   0   1   4     1837.35     1731.40     43.83 o 
   1   1   4      210.70      286.30      7.49 o 
   2   1   4      337.78      294.81      9.53 o 
   3   1   4     1499.51     1331.77     48.20 o 
   4   1   4     1632.47     1448.15     90.24 o 
   5   1   4      863.79      870.72     31.69 o 
   6   1   4      389.73      365.54     16.79 o 
  -9   2   4      340.98      334.24     16.31 o 
  -8   2   4      233.34      211.21     12.08 o 
  -7   2   4       22.22       30.37      7.14 o 
  -6   2   4     3778.50     3250.99    103.79 o 
  -5   2   4     6179.15     6000.82    187.59 o 
  -4   2   4     6847.37     7244.17    177.58 o 
  -3   2   4     3593.61     3354.39     57.60 o 
  -2   2   4     4047.83     4545.61     71.61 o 
  -1   2   4       83.26       47.07      1.99 o 
   0   2   4     6904.20     7491.23    124.88 o 
   1   2   4     9702.44    10082.12    186.14 o 
   2   2   4     2454.13     2350.30     59.57 o 
   3   2   4     1518.03     1593.66     52.39 o 
   4   2   4       84.89       91.56      7.45 o 
   5   2   4      137.42      107.13      8.31 o 
   6   2   4      464.67      425.14     18.74 o 
  -9   3   4      259.29      236.05     13.42 o 
  -8   3   4     2012.05     1988.64     66.54 o 
  -7   3   4     2270.17     2243.58    101.73 o 
  -6   3   4     1600.17     1510.23     62.24 o 
  -5   3   4      444.95      442.83     13.44 o 
  -4   3   4      349.68      338.75      8.96 o 
  -3   3   4     5432.55     5656.31    105.26 o 
  -2   3   4     5964.99     5799.34     97.63 o 
  -1   3   4     5399.99     5253.54     88.06 o 
   0   3   4     3408.35     3403.85     57.43 o 
   1   3   4     1449.62     1479.85     48.89 o 
   2   3   4      403.81      407.85     10.56 o 
   3   3   4     2206.46     2083.03     53.49 o 
   4   3   4     1549.88     1469.49     69.94 o 
   5   3   4      836.41      824.33     30.57 o 
   6   3   4      192.84      203.80     12.31 o 
  -9   4   4      523.69      508.61     22.00 o 
  -8   4   4       19.46       15.56      7.80 o 
  -7   4   4       50.52       65.17      9.74 o 
  -6   4   4     2017.32     1959.95     64.22 o 
  -5   4   4     5504.16     5544.25    138.37 o 
  -4   4   4     7135.18     7200.00    151.08 o 
  -3   4   4     4682.93     4788.34    100.52 o 
  -2   4   4      519.28      549.59     11.52 o 
  -1   4   4      545.59      557.45     10.48 o 
   0   4   4     1473.65     1340.55     25.62 o 
   1   4   4     6216.20     6260.46    130.20 o 
   2   4   4     4511.57     4549.71    136.47 o 
   3   4   4     1740.72     1623.58     42.34 o 
   4   4   4       17.10       21.87      6.75 o 
   5   4   4      192.03      178.77     11.18 o 
   6   4   4      406.77      403.58     18.52 o 
  -9   5   4      314.45      296.19     19.81 o 
  -8   5   4     1241.78     1289.87     45.39 o 
  -7   5   4     2034.32     1989.36     66.09 o 
  -6   5   4     1297.96     1387.29    102.05 o 
  -5   5   4      302.11      343.43     11.34 o 
  -4   5   4      460.08      435.01     11.09 o 
  -3   5   4     3277.34     3295.61    126.76 o 
  -2   5   4     3789.05     3465.19     65.05 o 
  -1   5   4     7587.56     7909.80    144.72 o 
   0   5   4     2240.74     2194.83     46.75 o 
   1   5   4      135.95      131.61      4.96 o 
   2   5   4       27.07       50.86     22.07 o 
   3   5   4     1035.21     1040.21     29.57 o 
   4   5   4     1804.56     1776.04     83.46 o 
   5   5   4      910.55      882.49     32.51 o 
   6   5   4      144.33      146.46     10.77 o 
  -9   6   4      427.02      440.41     20.46 o 
  -8   6   4       50.23       78.30     11.20 o 
  -7   6   4       82.83      111.19     10.73 o 
  -6   6   4     1429.33     1447.01     81.94 o 
  -5   6   4     4472.01     4423.98    111.02 o 
  -4   6   4     4467.40     4336.75     92.05 o 
  -3   6   4     3207.75     3026.03     74.94 o 
  -2   6   4      804.28      870.03     26.97 o 
  -1   6   4      339.89      332.61      9.51 o 
   0   6   4     2131.49     2078.47     46.48 o 
   1   6   4     4498.58     4596.78     96.09 o 
   2   6   4     3102.11     2923.17     74.97 o 
   3   6   4      818.08      835.20     29.94 o 
   4   6   4       87.97      108.17     10.25 o 
   5   6   4       94.66      113.65     16.95 o 
   6   6   4      467.47      481.00     21.44 o 
  -9   7   4      176.20      174.17     14.65 o 
  -8   7   4      769.81      825.75     31.58 o 
  -7   7   4     2086.67     2152.77     71.54 o 
  -6   7   4      699.31      818.97     29.75 o 
  -5   7   4       65.63       79.05      8.75 o 
  -4   7   4        4.59       14.16      4.84 o 
  -3   7   4     2652.80     2500.52     54.58 o 
  -2   7   4     5720.75     5971.40    145.01 o 
  -1   7   4     2649.54     2495.04     52.43 o 
   0   7   4     1577.79     1574.14     33.66 o 
   1   7   4      289.92      311.62     10.04 o 
   2   7   4       96.96      109.28      5.38 o 
   3   7   4      977.34     1078.65     37.54 o 
   4   7   4     1279.91     1423.38     49.06 o 
   5   7   4      321.98      309.77     15.63 o 
   6   7   4      101.56      117.32     13.38 o 
  -9   8   4      244.04      246.11     14.83 o 
  -8   8   4        9.93       17.83      8.64 o 
  -7   8   4       18.72       25.54      8.04 o 
  -6   8   4      251.84      253.30     12.58 o 
  -5   8   4     4700.21     4666.63    147.49 o 
  -4   8   4     4690.62     4508.32    142.61 o 
  -3   8   4      726.27      762.50     18.08 o 
  -2   8   4      531.07      561.30     20.02 o 
  -1   8   4       46.27       58.99      4.96 o 
   0   8   4     2643.57     2550.44     63.00 o 
   1   8   4     2034.05     1987.56     81.56 o 
   2   8   4     2506.88     2576.45     92.26 o 
   3   8   4      455.40      491.95     20.15 o 
   4   8   4       11.96       10.38     14.77 o 
   5   8   4       25.28       61.58     15.25 o 
   6   8   4      239.97      234.72     17.71 o 
  -8   9   4      257.62      292.03     15.64 o 
  -7   9   4     1058.45     1086.71     39.15 o 
  -6   9   4      759.02      813.96     30.00 o 
  -5   9   4      297.93      323.33     14.69 o 
  -4   9   4       37.34       64.13      6.05 o 
  -3   9   4     2712.31     2669.13     58.27 o 
  -2   9   4     3697.52     3845.09    121.26 o 
  -1   9   4      616.18      650.86     23.06 o 
   0   9   4     1713.79     1705.30     43.25 o 
   1   9   4      190.58      168.27      8.99 o 
   2   9   4      261.89      301.01     13.48 o 
   3   9   4      327.24      347.62     15.62 o 
   4   9   4      752.58      778.83     29.77 o 
   5   9   4      377.11      380.12     18.43 o 
  -8  10   4       81.77      102.53     12.77 o 
  -7  10   4       61.67      103.21     11.59 o 
  -6  10   4      482.80      474.95     19.83 o 
  -5  10   4     1524.51     1569.94     52.75 o 
  -4  10   4     1603.45     1419.76     38.84 o 
  -3  10   4     2265.78     1930.99     90.10 o 
  -2  10   4      449.37      447.47     17.23 o 
  -1  10   4      657.98      773.87     27.05 o 
   0  10   4     1938.81     1928.59     62.68 o 
   1  10   4      462.24      506.70     19.29 o 
   2  10   4     1529.15     1639.95     92.93 o 
   3  10   4      437.75      413.06     20.94 o 
   4  10   4       14.12        8.89     12.23 o 
   5  10   4       36.94       73.59     14.38 o 
  -8  11   4      462.42      480.93     22.04 o 
  -7  11   4      519.57      551.87     23.37 o 
  -6  11   4      139.53      139.92      9.79 o 
  -5  11   4      133.19      113.05      8.47 o 
  -4  11   4       54.55       74.71      6.85 o 
  -3  11   4      318.42      323.54     11.41 o 
  -2  11   4     1822.36     1795.34     58.84 o 
  -1  11   4     2390.39     2110.45     68.44 o 
   0  11   4      730.52      679.16     24.71 o 
   1  11   4       67.99      104.80      7.51 o 
   2  11   4       53.90      101.12      9.73 o 
   3  11   4      103.74      104.57      9.06 o 
   4  11   4      395.87      428.62     21.72 o 
   5  11   4      242.70      209.75     13.66 o 
  -7  12   4       23.96       40.95     13.44 o 
  -6  12   4      237.79      251.72     13.67 o 
  -5  12   4      997.44      936.88     33.84 o 
  -4  12   4      889.44      839.97     24.83 o 
  -3  12   4      793.48      772.54     22.85 o 
  -2  12   4        5.43        4.22      7.17 o 
  -1  12   4       51.14       42.26      6.86 o 
   0  12   4      483.68      546.24     20.88 o 
   1  12   4     2042.54     1800.77     92.42 o 
   2  12   4      775.20      725.85     27.23 o 
   3  12   4        6.64        3.67      6.64 o 
   4  12   4       50.92       42.45     11.03 o 
  -7  13   4      380.61      374.27     18.45 o 
  -6  13   4      127.96      123.27      9.89 o 
  -5  13   4       69.54       98.67     10.68 o 
  -4  13   4      107.27      125.79      7.27 o 
  -3  13   4      257.40      289.78     11.03 o 
  -2  13   4      880.06      870.55     31.13 o 
  -1  13   4      537.97      486.76     19.26 o 
   0  13   4      120.63       88.35      7.26 o 
   1  13   4      307.57      228.83     11.80 o 
   2  13   4        6.20        2.08      6.29 o 
   3  13   4      759.95      790.64     30.04 o 
   4  13   4      211.79      205.83     13.00 o 
  -6  14   4      139.03      157.37     11.27 o 
  -5  14   4      570.14      550.44     22.80 o 
  -4  14   4      342.47      313.13     12.20 o 
  -3  14   4      325.19      304.20     11.77 o 
  -2  14   4       18.40        4.31      5.69 o 
  -1  14   4        9.46        3.24      5.82 o 
   0  14   4      462.96      491.28     19.84 o 
   1  14   4      452.18      410.34     17.71 o 
   2  14   4      159.03      151.03     14.18 o 
   3  14   4      325.36      287.83     14.83 o 
  -6  15   4       64.65       88.81     11.84 o 
  -5  15   4        4.75        1.83      7.67 o 
  -4  15   4       42.79       63.21      7.77 o 
  -3  15   4       42.24       71.84      7.70 o 
  -2  15   4      388.59      389.15     17.08 o 
  -1  15   4      404.18      326.79     15.02 o 
   0  15   4      139.52       96.66      8.18 o 
   1  15   4       37.36       34.73      8.14 o 
   2  15   4       31.57       54.69      9.18 o 
   3  15   4      132.80      131.99     18.86 o 
  -5  16   4      101.41      121.37     19.11 o 
  -4  16   4      205.53      198.22     10.02 o 
  -3  16   4      227.58      162.56      8.73 o 
  -2  16   4        4.34       -2.41      6.54 o 
  -1  16   4        1.25       -4.42      5.99 o 
   0  16   4      164.31      168.62     10.59 o 
   1  16   4      350.38      368.89     17.16 o 
   2  16   4      151.45      133.74     10.39 o 
  -4  17   4       15.84       23.90      7.32 o 
  -3  17   4       47.51       60.11      8.10 o 
  -2  17   4      227.62      213.81     12.73 o 
  -1  17   4      206.90      192.08     11.90 o 
   0  17   4       21.56        3.60      7.62 o 
  -9   0   5       27.86       23.34     12.74 o 
  -8   0   5       62.69       77.67     13.44 o 
  -7   0   5     1613.75     1519.87     72.20 o 
  -6   0   5     4680.27     4643.23    207.07 o 
  -5   0   5     5141.96     5253.17    224.86 o 
  -4   0   5      735.16      713.81     22.37 o 
  -3   0   5      518.55      597.77     15.98 o 
  -2   0   5      133.94       90.19      5.91 o 
  -1   0   5     4193.30     3850.16    145.96 o 
   0   0   5     9435.39     9693.24    242.55 o 
   1   0   5     4435.90     4724.90    112.90 o 
   2   0   5     3447.45     3531.75    218.35 o 
   3   0   5       92.83       91.27     11.67 o 
   4   0   5      715.69      678.16     35.75 o 
   5   0   5      128.28      139.55     13.81 o 
   6   0   5      299.42      321.27     25.03 o 
  -9   1   5      971.26      931.36     34.69 o 
  -8   1   5     1292.85     1267.41     44.04 o 
  -7   1   5     1139.92     1149.98     39.66 o 
  -6   1   5       10.15       -1.27      5.17 o 
  -5   1   5      451.03      452.44     16.20 o 
  -4   1   5     3121.29     3145.62     59.20 o 
  -3   1   5     6162.34     6157.34    103.46 o 
  -2   1   5     7206.74     7342.09    146.79 o 
  -1   1   5     3216.12     3169.48     64.04 o 
   0   1   5      960.44     1109.46     19.90 o 
   1   1   5     1383.11     1213.26     21.87 o 
   2   1   5     2375.55     2124.94     54.45 o 
   3   1   5     1193.70     1188.39     40.23 o 
   4   1   5     1238.62     1285.48     43.99 o 
   5   1   5      284.19      284.26     14.03 o 
   6   1   5        6.74        9.78     11.96 o 
  -9   2   5       91.25      111.48     11.81 o 
  -8   2   5      281.70      249.08     12.84 o 
  -7   2   5     1882.54     1712.18     57.02 o 
  -6   2   5     2173.28     2014.39     61.17 o 
  -5   2   5     4363.70     4415.84    110.73 o 
  -4   2   5     2930.21     2964.55     51.00 o 
  -3   2   5      912.32      901.33     21.04 o 
  -2   2   5     1178.86     1090.22     20.12 o 
  -1   2   5     6014.34     5861.54    101.91 o 
   0   2   5     7685.70     7850.62    130.84 o 
   1   2   5     2471.11     2408.16     41.90 o 
   2   2   5     1583.79     1537.34     40.03 o 
   3   2   5      128.61      146.66      6.91 o 
   4   2   5       89.89       89.04      8.79 o 
   5   2   5      790.27      746.33     47.67 o 
   6   2   5      546.52      619.97     34.44 o 
  -9   3   5      923.61      884.55     33.31 o 
  -8   3   5      540.30      510.03     20.86 o 
  -7   3   5     1347.51     1364.54     46.47 o 
  -6   3   5      162.57      179.46      7.82 o 
  -5   3   5      617.32      629.95     18.13 o 
  -4   3   5     4183.55     4015.41     85.24 o 
  -3   3   5     5893.95     5855.58     98.65 o 
  -2   3   5     5815.17     5966.29    100.07 o 
  -1   3   5     2245.92     2132.84     36.73 o 
   0   3   5      153.53      197.86      5.02 o 
   1   3   5      490.77      474.43     10.65 o 
   2   3   5     1252.29     1167.65     51.44 o 
   3   3   5     1819.05     1767.17     46.23 o 
   4   3   5      727.91      737.76     33.24 o 
   5   3   5      283.97      292.95     14.69 o 
   6   3   5       37.01       42.37     12.20 o 
  -9   4   5      175.03      156.47     11.23 o 
  -8   4   5       79.00       75.86      9.87 o 
  -7   4   5     1561.46     1597.73     53.70 o 
  -6   4   5     2764.20     2604.04    133.14 o 
  -5   4   5     4556.81     4458.96    111.92 o 
  -4   4   5     2158.04     1972.05     43.02 o 
  -3   4   5      200.86      217.89      4.91 o 
  -2   4   5     1563.86     1446.45     28.08 o 
  -1   4   5     3375.98     3262.23     55.52 o 
   0   4   5     4070.75     4067.66     74.91 o 
   1   4   5     3833.81     3589.10     87.05 o 
   2   4   5     1261.20     1301.82     34.51 o 
   3   4   5       37.22       63.43     32.49 o 
   4   4   5      105.76       98.58      8.03 o 
   5   4   5      587.70      589.59     23.71 o 
  -9   5   5      421.94      428.48     19.82 o 
  -8   5   5     1131.72     1137.09     40.58 o 
  -7   5   5     1230.19     1299.83     44.81 o 
  -6   5   5       43.79       62.35      7.93 o 
  -5   5   5      542.72      571.07     16.93 o 
  -4   5   5     3508.26     3534.82     91.38 o 
  -3   5   5     4853.51     4718.85     89.93 o 
  -2   5   5     3481.94     3320.12     56.29 o 
  -1   5   5     1982.44     1935.96     33.67 o 
   0   5   5       97.67      113.53      4.49 o 
   1   5   5      315.49      319.35      8.97 o 
   2   5   5      860.65      920.50     25.43 o 
   3   5   5     1599.36     1662.46     55.37 o 
   4   5   5      722.42      737.46     27.79 o 
   5   5   5      187.31      189.00     11.77 o 
  -9   6   5        1.24       -8.06     10.97 o 
  -8   6   5       14.91       18.87      7.84 o 
  -7   6   5      472.37      463.45     19.25 o 
  -6   6   5     3017.16     2915.38     93.84 o 
  -5   6   5     3990.66     3758.57     94.96 o 
  -4   6   5     1493.90     1452.09     37.17 o 
  -3   6   5       33.87       39.24     12.99 o 
  -2   6   5     1015.29      990.71     34.28 o 
  -1   6   5     2307.17     2127.62     40.35 o 
   0   6   5     2669.13     2582.63     48.77 o 
   1   6   5     3259.44     3189.20     92.30 o 
   2   6   5     1063.45     1084.64     29.50 o 
   3   6   5       33.24       33.53      9.00 o 
   4   6   5      161.92      179.94     10.81 o 
   5   6   5      332.73      341.45     16.50 o 
  -9   7   5      663.70      661.29     27.20 o 
  -8   7   5      550.40      590.29     24.29 o 
  -7   7   5      110.91      103.72      9.02 o 
  -6   7   5      495.12      490.64     19.64 o 
  -5   7   5       83.29       87.27      5.77 o 
  -4   7   5     3520.33     3330.84     82.65 o 
  -3   7   5     3734.62     3500.36     75.67 o 
  -2   7   5     2314.30     2190.34     74.17 o 
  -1   7   5     1360.90     1346.46     29.33 o 
   0   7   5       85.66       80.05      5.39 o 
   1   7   5      189.87      201.87      6.91 o 
   2   7   5      909.17      969.90     22.82 o 
   3   7   5      878.31      952.53     33.98 o 
   4   7   5      565.17      624.58     24.80 o 
   5   7   5      230.91      235.92     15.25 o 
  -8   8   5       16.29       29.09      9.05 o 
  -7   8   5     1394.60     1417.54     49.00 o 
  -6   8   5     1454.86     1486.11     50.23 o 
  -5   8   5      316.26      307.39     18.45 o 
  -4   8   5     2592.19     2447.69     53.86 o 
  -3   8   5      719.30      770.97     21.14 o 
  -2   8   5      996.36      944.59     31.69 o 
  -1   8   5     2585.25     2486.91     79.08 o 
   0   8   5     2197.15     2084.09     52.33 o 
   1   8   5     1519.44     1587.14     40.84 o 
   2   8   5      601.39      656.97     19.47 o 
   3   8   5      164.56      121.99      8.85 o 
   4   8   5      185.40      224.96     12.78 o 
   5   8   5      349.38      393.74     18.89 o 
  -8   9   5      503.84      521.22     22.49 o 
  -7   9   5      172.26      196.62     11.78 o 
  -6   9   5      170.78      147.70      9.50 o 
  -5   9   5      712.30      757.03     27.47 o 
  -4   9   5      961.54      998.90     23.49 o 
  -3   9   5      647.21      648.05     18.38 o 
  -2   9   5     2978.72     2774.41     88.32 o 
  -1   9   5     1795.11     1683.13     54.77 o 
   0   9   5        6.11        5.84      4.25 o 
   1   9   5      102.20      139.77      6.81 o 
   2   9   5      976.50     1063.79     60.02 o 
   3   9   5      759.39      816.04     30.33 o 
   4   9   5      197.27      202.81     12.80 o 
  -8  10   5       67.09      118.20     13.26 o 
  -7  10   5      283.36      316.62     15.59 o 
  -6  10   5      917.43      939.64     33.91 o 
  -5  10   5     1183.25     1172.10     40.48 o 
  -4  10   5     1026.34     1009.24     28.53 o 
  -3  10   5       79.23       97.57      5.61 o 
  -2  10   5       70.95       94.55      6.76 o 
  -1  10   5      212.34      277.88     12.03 o 
   0  10   5     2374.27     2356.89     76.11 o 
   1  10   5     2376.86     2257.62     73.35 o 
   2  10   5      136.19      116.15      8.69 o 
   3  10   5        0.60       -4.58      6.23 o 
   4  10   5       87.91      117.42     11.22 o 
  -7  11   5      148.03      153.06     11.14 o 
  -6  11   5       32.13       30.31      8.44 o 
  -5  11   5      124.17      126.58      8.84 o 
  -4  11   5      458.88      468.48     15.25 o 
  -3  11   5     1649.49     1638.01    203.39 o 
  -2  11   5     1028.49     1023.25     66.65 o 
  -1  11   5      347.40      285.05     12.51 o 
   0  11   5       28.63       18.00      5.99 o 
   1  11   5       18.42       35.74      7.19 o 
   2  11   5      459.19      475.70     19.51 o 
   3  11   5      424.72      453.99     19.69 o 
   4  11   5      195.58      177.77     12.20 o 
  -7  12   5      216.31      215.74     12.94 o 
  -6  12   5      658.81      651.04     25.66 o 
  -5  12   5      400.28      381.45     16.84 o 
  -4  12   5      329.63      291.54     11.09 o 
  -3  12   5      228.86      187.93     10.08 o 
  -2  12   5       95.60      125.05     13.27 o 
  -1  12   5     1846.46     1761.65     99.51 o 
   0  12   5      376.16      390.39     16.45 o 
   1  12   5      252.98      203.24     11.03 o 
   2  12   5      351.96      274.08     13.74 o 
   3  12   5       82.32       81.71     10.53 o 
  -7  13   5       81.77       82.68     14.30 o 
  -6  13   5       21.93       24.02      8.37 o 
  -5  13   5       38.26       74.90      9.50 o 
  -4  13   5      406.53      428.50     14.79 o 
  -3  13   5      980.32      989.58     35.01 o 
  -2  13   5      142.58      121.84     10.23 o 
  -1  13   5      523.67      441.38     17.94 o 
   0  13   5       52.30       29.97      7.17 o 
   1  13   5      283.77      302.08     14.31 o 
   2  13   5      147.09      159.93     10.42 o 
   3  13   5       50.43       71.08     10.40 o 
  -6  14   5      314.75      317.78     16.31 o 
  -5  14   5      364.69      347.49     16.37 o 
  -4  14   5      158.55      136.68     14.99 o 
  -3  14   5       13.78        2.26      5.97 o 
  -2  14   5       35.99       65.82      9.98 o 
  -1  14   5      525.79      555.61     21.81 o 
   0  14   5      209.47      198.52     11.55 o 
   1  14   5      426.79      358.34     16.18 o 
   2  14   5       88.85       77.33     10.13 o 
  -5  15   5       81.92      104.57      9.54 o 
  -4  15   5      131.56      143.32      8.22 o 
  -3  15   5      381.57      351.40     16.14 o 
  -2  15   5      182.29      158.81     10.21 o 
  -1  15   5      133.66       99.80      8.38 o 
   0  15   5        3.09       -1.81      8.75 o 
   1  15   5       36.27       39.43      9.65 o 
  -4  16   5      148.08      130.56      8.14 o 
  -3  16   5        2.10        3.66      5.60 o 
  -2  16   5       22.27       23.86      6.39 o 
  -1  16   5      187.87      190.50     11.30 o 
   0  16   5      117.26      111.25      9.39 o 
  -9   0   6      125.71      127.06     17.05 o 
  -8   0   6      720.62      703.80     37.85 o 
  -7   0   6     1843.88     1728.42     81.08 o 
  -6   0   6     2841.40     2575.71    116.79 o 
  -5   0   6      798.62      859.85     28.21 o 
  -4   0   6      152.13      185.81      7.01 o 
  -3   0   6     1302.07     1283.77     63.32 o 
  -2   0   6     2655.32     2428.04     61.26 o 
  -1   0   6     6049.80     5992.44    182.62 o 
   0   0   6     6369.27     6619.78    157.79 o 
   1   0   6      218.52      244.33      8.83 o 
   2   0   6      227.15      196.71     13.64 o 
   3   0   6       92.91      100.39     10.68 o 
   4   0   6      554.63      596.79     33.12 o 
   5   0   6     1055.08     1043.48     53.50 o 
  -9   1   6      707.13      706.09     27.66 o 
  -8   1   6      773.92      733.43     43.81 o 
  -7   1   6        4.85       -5.94      5.94 o 
  -6   1   6      191.39      179.90      9.41 o 
  -5   1   6     2570.96     2511.57     54.14 o 
  -4   1   6     3436.43     3209.46     50.83 o 
  -3   1   6     3942.63     4083.13     64.17 o 
  -2   1   6     2287.68     2229.56     74.03 o 
  -1   1   6       41.59       47.49      6.67 o 
   0   1   6     1454.30     1269.21     22.88 o 
   1   1   6      690.80      664.33     14.45 o 
   2   1   6     2452.91     2325.03     74.74 o 
   3   1   6     1165.56     1176.96     40.24 o 
   4   1   6      126.72      134.35      9.34 o 
   5   1   6       12.07        5.11      7.71 o 
  -9   2   6       88.16       96.11     18.37 o 
  -8   2   6      630.30      589.78     23.23 o 
  -7   2   6     1872.45     1704.68     56.66 o 
  -6   2   6     2711.55     2550.15     65.64 o 
  -5   2   6      868.29      961.13     19.88 o 
  -4   2   6      169.83      178.55      4.58 o 
  -3   2   6     1640.21     1544.74     27.36 o 
  -2   2   6     4072.97     3805.85     68.91 o 
  -1   2   6     3206.92     2993.13     55.51 o 
   0   2   6     2989.08     2805.59     54.84 o 
   1   2   6     2408.62     2277.77     40.28 o 
   2   2   6        0.16       -3.69      3.69 o 
   3   2   6      587.04      593.88     18.14 o 
   4   2   6      647.71      630.80     24.35 o 
   5   2   6      232.03      220.83     34.54 o 
  -9   3   6      670.09      654.11     26.14 o 
  -8   3   6      843.71      825.68     30.57 o 
  -7   3   6        9.95       11.64     10.50 o 
  -6   3   6      346.46      342.17     12.56 o 
  -5   3   6     2875.71     2732.44     70.04 o 
  -4   3   6     3422.54     3266.68     79.19 o 
  -3   3   6     1969.11     1787.19     31.46 o 
  -2   3   6      930.68      963.13     18.95 o 
  -1   3   6      614.60      724.84     12.70 o 
   0   3   6      905.48      862.10     16.23 o 
   1   3   6     2777.98     2591.21     49.71 o 
   2   3   6     1348.84     1340.87     35.78 o 
   3   3   6      791.97      791.61     23.01 o 
   4   3   6      308.92      333.18     15.66 o 
   5   3   6        5.60        9.37     11.18 o 
  -9   4   6      117.71      110.82     15.82 o 
  -8   4   6      476.24      460.43     19.58 o 
  -7   4   6     1367.08     1421.76     48.19 o 
  -6   4   6     2366.74     2254.39     77.72 o 
  -5   4   6      833.44      868.45     20.63 o 
  -4   4   6        1.15        2.55      4.94 o 
  -3   4   6      409.53      455.85      8.69 o 
  -2   4   6     2532.31     2258.01     39.14 o 
  -1   4   6     6264.95     6052.48     93.54 o 
   0   4   6     2151.56     1986.44     38.81 o 
   1   4   6      752.05      800.96     17.07 o 
   2   4   6       15.07       24.59     19.31 o 
   3   4   6      238.20      249.09     12.14 o 
   4   4   6      400.71      377.58     16.95 o 
  -9   5   6      633.66      620.55     25.55 o 
  -8   5   6      196.61      190.41     11.69 o 
  -7   5   6        1.08        0.25      5.80 o 
  -6   5   6      282.98      290.27     10.71 o 
  -5   5   6      746.02      847.07     20.28 o 
  -4   5   6     2452.34     2276.45     50.60 o 
  -3   5   6     5658.59     5840.74     85.46 o 
  -2   5   6      566.97      605.04     11.88 o 
  -1   5   6      124.50      111.92      3.62 o 
   0   5   6      290.36      258.88      7.79 o 
   1   5   6     1032.36     1051.88     24.34 o 
   2   5   6     1369.51     1405.67     44.67 o 
   3   5   6      972.99      972.02     61.29 o 
   4   5   6      176.13      179.83     11.38 o 
  -9   6   6       23.41       26.75     12.37 o 
  -8   6   6      972.66     1009.12     36.83 o 
  -7   6   6      863.71      907.28     32.82 o 
  -6   6   6      989.96     1018.53     28.51 o 
  -5   6   6     1600.51     1558.72     52.92 o 
  -4   6   6        1.26        0.78      4.19 o 
  -3   6   6     1063.77     1067.77     19.76 o 
  -2   6   6     1241.39     1226.22     22.21 o 
  -1   6   6     3311.33     3138.05     53.13 o 
   0   6   6     2668.88     2539.79     72.67 o 
   1   6   6      545.81      594.08     15.13 o 
   2   6   6        1.31       -8.60     10.04 o 
   3   6   6      168.87      198.23     19.07 o 
   4   6   6      346.93      370.13     17.39 o 
  -8   7   6      501.16      537.00     22.59 o 
  -7   7   6      254.25      249.48     13.00 o 
  -6   7   6      796.46      826.86     29.75 o 
  -5   7   6     1574.92     1551.29     66.45 o 
  -4   7   6     1271.37     1252.74     45.53 o 
  -3   7   6     1837.69     1810.16     73.83 o 
  -2   7   6      745.31      776.68     17.95 o 
  -1   7   6        0.46       -1.86      3.41 o 
   0   7   6      173.72      178.99      6.49 o 
   1   7   6      964.12     1058.26     24.70 o 
   2   7   6     1283.59     1354.96     37.78 o 
   3   7   6      540.71      573.88     44.34 o 
   4   7   6       80.44       73.72     16.64 o 
  -8   8   6      279.45      304.47     16.29 o 
  -7   8   6      555.47      583.62     23.32 o 
  -6   8   6     1528.04     1559.11     52.45 o 
  -5   8   6      927.45      924.01     25.59 o 
  -4   8   6       30.59       76.81     18.09 o 
  -3   8   6      591.53      649.57     18.47 o 
  -2   8   6     1343.38     1257.82     41.30 o 
  -1   8   6     1601.03     1646.33     51.32 o 
   0   8   6     1462.07     1422.45     37.03 o 
   1   8   6      466.34      468.65     16.92 o 
   2   8   6       41.02       44.09     21.14 o 
   3   8   6      221.01      247.74     13.67 o 
   4   8   6      305.93      357.01     17.81 o 
  -8   9   6      185.86      191.70     12.31 o 
  -7   9   6        1.09       -3.85      6.53 o 
  -6   9   6      112.01      119.59      8.86 o 
  -5   9   6      356.76      373.79     18.04 o 
  -4   9   6     2308.61     2162.18     49.03 o 
  -3   9   6     1277.89     1332.01     34.92 o 
  -2   9   6      275.30      269.52     11.58 o 
  -1   9   6        0.81        6.88      4.39 o 
   0   9   6      195.86      221.81      8.50 o 
   1   9   6      692.86      741.28     25.77 o 
   2   9   6      439.45      470.53     21.55 o 
   3   9   6      276.75      270.62     15.35 o 
  -7  10   6      551.62      583.32     54.65 o 
  -6  10   6      670.43      635.61     24.58 o 
  -5  10   6      277.69      235.17     11.68 o 
  -4  10   6       15.93       21.65      6.03 o 
  -3  10   6       73.03       81.77      5.50 o 
  -2  10   6     1527.60     1561.90     51.34 o 
  -1  10   6     1413.07     1429.00     39.08 o 
   0  10   6      658.78      667.02     24.30 o 
   1  10   6      109.44       80.40      7.35 o 
   2  10   6       31.65       34.77      8.04 o 
   3  10   6       70.16      101.52     10.23 o 
  -7  11   6       12.86        8.76      8.06 o 
  -6  11   6      160.45      174.48     10.99 o 
  -5  11   6      242.36      244.59     12.30 o 
  -4  11   6      856.46      904.75     26.15 o 
  -3  11   6      800.99      818.53     29.06 o 
  -2  11   6      332.22      304.01     13.31 o 
  -1  11   6       22.00       56.31      7.23 o 
   0  11   6       90.62      129.28      8.34 o 
   1  11   6      280.24      324.79     14.79 o 
   2  11   6      376.74      378.95     16.86 o 
   3  11   6      265.10      175.92     21.45 o 
  -7  12   6      284.79      293.32     24.33 o 
  -6  12   6      308.38      306.75     15.12 o 
  -5  12   6      414.69      361.65     16.19 o 
  -4  12   6       26.58       44.54      6.47 o 
  -3  12   6      184.32      209.28     10.97 o 
  -2  12   6      208.00      261.30     12.48 o 
  -1  12   6      499.95      521.06     20.23 o 
   0  12   6     1023.86      911.21     32.51 o 
   1  12   6      141.98      105.99      8.55 o 
   2  12   6        7.10       13.71      7.76 o 
  -6  13   6      161.19      181.88     11.70 o 
  -5  13   6      262.92      284.33     14.07 o 
  -4  13   6      197.32      193.35      9.00 o 
  -3  13   6      272.17      263.87     12.81 o 
  -2  13   6      368.77      288.54     13.55 o 
  -1  13   6        0.91       -7.52      7.52 o 
   0  13   6       84.88       98.74      9.84 o 
   1  13   6      228.92      240.87     12.86 o 
  -5  14   6      141.81      109.10      9.32 o 
  -4  14   6       29.20       15.65      5.70 o 
  -3  14   6       46.92      103.78     10.30 o 
  -2  14   6      391.79      391.45     16.91 o 
  -1  14   6      262.03      247.10     12.59 o 
   0  14   6      264.61      219.86     14.57 o 
  -4  15   6      290.74      300.76     21.00 o 
  -3  15   6      171.85      159.96     10.49 o 
  -2  15   6      105.23       92.13     14.36 o 
  -1  15   6        0.85        4.64      7.01 o 
  -9   0   7      377.57      397.33     25.89 o 
  -8   0   7     1329.09     1260.00     61.72 o 
  -7   0   7     1565.46     1605.14     75.57 o 
  -6   0   7      500.71      522.17     27.49 o 
  -5   0   7        0.47       -5.88      5.88 o 
  -4   0   7      374.80      412.52     15.82 o 
  -3   0   7     1421.60     1227.41     31.66 o 
  -2   0   7     4928.81     4579.16     92.92 o 
  -1   0   7     1637.58     1513.00     39.42 o 
   0   0   7      516.22      608.51     21.60 o 
   1   0   7       28.91       30.70      9.16 o 
   2   0   7      460.69      478.90     26.42 o 
   3   0   7     1139.90     1148.88     56.42 o 
   4   0   7      335.42      366.43     23.42 o 
  -9   1   7      251.59      253.44     14.06 o 
  -8   1   7        0.50       -6.38      6.38 o 
  -7   1   7      106.25       95.12      6.42 o 
  -6   1   7     1433.86     1467.12     39.17 o 
  -5   1   7     1933.52     1910.28     38.73 o 
  -4   1   7     2728.85     2522.44     47.27 o 
  -3   1   7      353.74      362.44      9.13 o 
  -2   1   7        4.46        4.85      7.52 o 
  -1   1   7      329.08      267.84      7.59 o 
   0   1   7     2047.15     1746.82     33.71 o 
   1   1   7     2323.93     2202.50     48.25 o 
   2   1   7      539.68      562.56     17.24 o 
   3   1   7      104.27      106.29      6.89 o 
   4   1   7        0.03        5.76      7.34 o 
  -9   2   7      531.45      539.62     22.40 o 
  -8   2   7     1249.20     1253.56     43.54 o 
  -7   2   7     1074.63     1109.26     30.88 o 
  -6   2   7      572.09      592.12     17.83 o 
  -5   2   7       57.16       60.74     15.94 o 
  -4   2   7      715.36      727.66     15.62 o 
  -3   2   7     1396.80     1329.01     32.22 o 
  -2   2   7     3535.44     3165.02     71.30 o 
  -1   2   7     2835.74     2579.25     48.18 o 
   0   2   7      342.77      389.08      9.87 o 
   1   2   7      112.96       98.19     16.10 o 
   2   2   7      151.50      150.94      7.51 o 
   3   2   7      513.50      512.24     16.71 o 
   4   2   7      510.34      546.09     22.45 o 
  -9   3   7      244.39      237.68     19.81 o 
  -8   3   7       12.18       10.43      7.56 o 
  -7   3   7      185.72      171.85      8.25 o 
  -6   3   7     1877.90     1854.93     60.45 o 
  -5   3   7     1153.90     1212.27     24.71 o 
  -4   3   7     1572.70     1499.57     36.12 o 
  -3   3   7     1600.00     1393.01     31.98 o 
  -2   3   7        7.42        7.44     10.64 o 
  -1   3   7     1548.59     1372.67     30.17 o 
   0   3   7      943.03      917.89     19.19 o 
   1   3   7     1248.96     1265.56     29.03 o 
   2   3   7      662.39      691.00     20.50 o 
   3   3   7      157.86      170.16      8.64 o 
   4   3   7        3.05       -7.22      7.22 o 
  -8   4   7     1143.80     1178.31     41.61 o 
  -7   4   7     1103.85     1144.38     39.60 o 
  -6   4   7      507.92      537.06     16.70 o 
  -5   4   7      168.92      176.37      6.55 o 
  -4   4   7     1078.78     1132.64     21.05 o 
  -3   4   7     2738.58     2640.95     49.02 o 
  -2   4   7     1434.89     1429.04     31.20 o 
  -1   4   7     1261.90     1257.93     29.02 o 
   0   4   7      603.66      644.73     19.28 o 
   1   4   7        0.85       -3.36      5.96 o 
   2   4   7      178.95      184.43      8.42 o 
   3   4   7      680.54      704.91     26.69 o 
  -8   5   7       10.05        0.23      7.41 o 
  -7   5   7       15.64       23.23      7.46 o 
  -6   5   7     1074.25     1165.35     32.13 o 
  -5   5   7     3618.56     3663.54     78.53 o 
  -4   5   7     1285.68     1309.55     29.76 o 
  -3   5   7       23.55       25.35      9.33 o 
  -2   5   7        1.25        4.27      9.49 o 
  -1   5   7      132.92      121.09      5.11 o 
   0   5   7      822.35      838.04     20.03 o 
   1   5   7     1666.50     1718.61     44.51 o 
   2   5   7      629.28      629.77     19.24 o 
   3   5   7       90.50      123.23     11.90 o 
  -8   6   7      574.43      597.30     24.13 o 
  -7   6   7     2056.16     2122.63     70.10 o 
  -6   6   7      241.50      246.63      9.88 o 
  -5   6   7      106.18      110.61      6.73 o 
  -4   6   7       63.68      676.90   1417.73 o 
  -3   6   7     1211.62     1312.34     22.18 o 
  -2   6   7     2893.55     2610.12     63.66 o 
  -1   6   7     1020.86     1074.37     21.69 o 
   0   6   7      141.90      146.14      6.00 o 
   1   6   7       10.43       18.51      5.44 o 
   2   6   7      149.54      152.08      8.32 o 
   3   6   7      450.08      505.37     20.98 o 
  -8   7   7       14.57       17.30      8.50 o 
  -7   7   7      294.13      314.79     14.96 o 
  -6   7   7      167.96      188.12      8.70 o 
  -5   7   7     1340.44     1416.76     32.43 o 
  -4   7   7     1652.84     1578.71     35.56 o 
  -3   7   7      248.71      255.94      7.74 o 
  -2   7   7        3.91        4.89      3.92 o 
  -1   7   7      409.46      410.50     11.25 o 
   0   7   7     1257.61     1273.16     29.18 o 
   1   7   7      511.55      546.33     14.68 o 
   2   7   7      323.85      322.37     12.36 o 
   3   7   7      146.03      154.47     26.59 o 
  -8   8   7      331.57      378.80     25.68 o 
  -7   8   7      357.15      361.22     16.53 o 
  -6   8   7      454.11      455.86     18.65 o 
  -5   8   7       25.64       22.40     11.75 o 
  -4   8   7      149.42      170.90      6.36 o 
  -3   8   7     1370.01     1385.44     36.36 o 
  -2   8   7     1454.86     1341.53     69.22 o 
  -1   8   7      556.20      587.96     17.08 o 
   0   8   7      359.06      351.00     11.78 o 
   1   8   7        0.31        6.54     10.98 o 
   2   8   7      295.11      364.24     14.73 o 
   3   8   7      163.13      189.57     15.96 o 
  -7   9   7      100.53      114.59     11.77 o 
  -6   9   7      404.55      449.19     18.75 o 
  -5   9   7      886.75      917.39     25.69 o 
  -4   9   7      627.38      656.89     16.66 o 
  -3   9   7      225.10      221.82      9.61 o 
  -2   9   7        8.35        8.27      5.23 o 
  -1   9   7      197.64      219.57      8.59 o 
   0   9   7      695.17      778.41     24.20 o 
   1   9   7      438.15      473.22     15.44 o 
   2   9   7      462.32      446.54     19.11 o 
  -7  10   7      381.94      396.84     18.18 o 
  -6  10   7      136.70      111.25      8.80 o 
  -5  10   7        4.11        6.09      6.84 o 
  -4  10   7       41.58      101.91     21.31 o 
  -3  10   7      540.07      590.90     17.62 o 
  -2  10   7      921.81     1008.82     34.52 o 
  -1  10   7      604.32      584.12     17.45 o 
   0  10   7      156.96      118.58      6.74 o 
   1  10   7        0.08       -5.63      6.20 o 
   2  10   7      125.18      146.25     11.10 o 
  -6  11   7      152.43      179.48     11.09 o 
  -5  11   7      714.35      696.95     26.11 o 
  -4  11   7      299.71      289.30     10.95 o 
  -3  11   7      115.79       99.99      6.28 o 
  -2  11   7        2.63       -4.33      5.75 o 
  -1  11   7       53.30       77.25      6.99 o 
   0  11   7      480.13      492.79     19.73 o 
   1  11   7      352.05      342.88     15.69 o 
  -6  12   7       65.39       68.58     14.42 o 
  -5  12   7        0.32        3.01      6.65 o 
  -4  12   7       27.96       59.92      7.12 o 
  -3  12   7      397.99      438.21     17.88 o 
  -2  12   7      458.20      462.84     18.65 o 
  -1  12   7      390.75      378.05     16.20 o 
   0  12   7       37.76       33.95      7.59 o 
   1  12   7        0.16       -2.56      6.95 o 
  -5  13   7      312.93      322.30     15.52 o 
  -4  13   7      212.42      174.48      8.64 o 
  -3  13   7      155.63      124.95     14.38 o 
  -2  13   7       43.41       83.17      9.34 o 
  -1  13   7       50.03       91.59     16.13 o 
   0  13   7      118.13      128.26      9.38 o 
  -3  14   7      177.13      199.32     11.49 o 
  -2  14   7      162.74      158.90     10.14 o 
  -8   0   8      714.85      745.88     39.45 o 
  -7   0   8      169.56      152.17     13.31 o 
  -6   0   8       15.88       15.57      7.77 o 
  -5   0   8      389.61      389.03     13.29 o 
  -4   0   8     1116.44     1170.03     31.05 o 
  -3   0   8     2136.69     1883.12     40.50 o 
  -2   0   8     1635.65     1531.10     33.66 o 
  -1   0   8      231.62      258.81     10.11 o 
   0   0   8       31.07       32.71     14.59 o 
   1   0   8      246.51      218.82     17.51 o 
   2   0   8      642.02      612.41     33.82 o 
   3   0   8      270.47      279.88     21.04 o 
  -8   1   8      122.97      114.58      9.31 o 
  -7   1   8     1435.17     1437.05     39.14 o 
  -6   1   8     1263.97     1244.67     59.01 o 
  -5   1   8     1229.95     1284.56     25.98 o 
  -4   1   8      404.61      423.60     10.72 o 
  -3   1   8        7.36       12.78      5.11 o 
  -2   1   8      496.06      461.50      8.99 o 
  -1   1   8     1117.05     1030.52     21.43 o 
   0   1   8     1299.23     1305.50     26.53 o 
   1   1   8      312.09      338.85     22.15 o 
   2   1   8      157.54      172.06     15.86 o 
   3   1   8        2.41       -2.75     35.46 o 
  -8   2   8      640.12      658.98     25.21 o 
  -7   2   8      605.86      623.84     19.35 o 
  -6   2   8       14.37       18.62     13.11 o 
  -5   2   8      693.98      670.94     18.75 o 
  -4   2   8     1361.82     1395.80     27.87 o 
  -3   2   8     1782.87     1658.49     32.38 o 
  -2   2   8      845.63      856.87     15.45 o 
  -1   2   8      372.96      379.54     10.35 o 
   0   2   8        4.90        6.44      6.50 o 
   1   2   8      365.08      346.37     22.35 o 
   2   2   8      703.00      671.34     35.87 o 
   3   2   8      263.68      284.08     19.81 o 
  -8   3   8      222.46      217.99     18.66 o 
  -7   3   8      770.17      766.64     25.78 o 
  -6   3   8     1064.39     1089.46     52.60 o 
  -5   3   8     1898.49     1980.08     49.89 o 
  -4   3   8      222.84      221.94      6.53 o 
  -3   3   8        3.68        3.24      7.01 o 
  -2   3   8      316.90      290.61      7.58 o 
  -1   3   8     1027.24     1048.14     19.85 o 
   0   3   8     1011.04     1006.22     23.92 o 
   1   3   8      430.65      424.91     17.95 o 
   2   3   8      130.42      129.07     14.26 o 
   3   3   8       11.66        1.99      8.14 o 
  -8   4   8      598.36      594.70     23.55 o 
  -7   4   8      391.06      415.84     14.49 o 
  -6   4   8        3.24        0.66     12.70 o 
  -5   4   8      284.37      290.54     13.90 o 
  -4   4   8      796.35      853.21     18.25 o 
  -3   4   8     2073.16     1869.16     60.08 o 
  -2   4   8     1009.50      979.00     20.36 o 
  -1   4   8      266.70      283.33      7.65 o 
   0   4   8       10.45       12.99      7.85 o 
   1   4   8      292.31      294.03     14.40 o 
   2   4   8      453.01      485.35     28.52 o 
  -8   5   8      145.11      148.69     10.78 o 
  -7   5   8      853.12      917.36     26.78 o 
  -6   5   8      871.70      938.66     23.03 o 
  -5   5   8      751.52      778.82     27.81 o 
  -4   5   8      421.69      418.36     10.72 o 
  -3   5   8       61.80       65.13     13.07 o 
  -2   5   8      528.03      514.26     12.31 o 
  -1   5   8     1140.17     1161.48     26.27 o 
   0   5   8      668.18      644.12     23.61 o 
   1   5   8      359.58      383.46     28.40 o 
   2   5   8       39.41      136.68     44.63 o 
  -8   6   8      269.95      267.60     16.95 o 
  -7   6   8       95.69       94.95      7.02 o 
  -6   6   8      142.53      132.97      6.68 o 
  -5   6   8      176.92      215.51     15.92 o 
  -4   6   8     1578.61     1645.34     51.97 o 
  -3   6   8     1051.29     1101.92     22.73 o 
  -2   6   8      602.65      645.33     16.16 o 
  -1   6   8      351.60      348.40     12.38 o 
   0   6   8       29.66       89.80     17.09 o 
   1   6   8      248.68      257.14     16.81 o 
   2   6   8      220.49      233.51     13.14 o 
  -7   7   8      408.82      461.13     19.38 o 
  -6   7   8     1303.92     1398.80     32.81 o 
  -5   7   8      521.67      543.66     17.09 o 
  -4   7   8      280.38      258.86     13.16 o 
  -3   7   8        1.47      -12.49     15.23 o 
  -2   7   8      462.93      470.07     15.00 o 
  -1   7   8      364.02      401.73     16.97 o 
   0   7   8      393.12      384.71     16.67 o 
   1   7   8      492.22      504.46     24.74 o 
   2   7   8       64.19       64.72     12.74 o 
  -7   8   8      104.54      101.48      9.09 o 
  -6   8   8        0.53       -3.15      6.39 o 
  -5   8   8      192.11      203.75      8.86 o 
  -4   8   8      904.56      989.23     34.70 o 
  -3   8   8      509.89      539.26     28.64 o 
  -2   8   8      492.34      431.31     23.83 o 
  -1   8   8      176.85      152.87     13.64 o 
   0   8   8        0.08        2.78     15.88 o 
   1   8   8      122.06      142.63      8.46 o 
  -7   9   8      364.35      378.63     24.70 o 
  -6   9   8      728.69      767.60     22.86 o 
  -5   9   8      148.80      134.66      7.28 o 
  -4   9   8      222.77      213.24     11.09 o 
  -3   9   8        8.05        1.70      7.82 o 
  -2   9   8      175.41      167.17     13.77 o 
  -1   9   8      474.62      487.73     26.59 o 
   0   9   8      398.54      414.51     17.16 o 
   1   9   8      124.93      113.41      7.52 o 
  -6  10   8       24.01       10.99      7.84 o 
  -5  10   8      114.15      126.76      7.51 o 
  -4  10   8      598.53      644.61     17.52 o 
  -3  10   8      357.61      366.43     14.60 o 
  -2  10   8      384.96      399.84     39.45 o 
  -1  10   8       75.39      100.05     13.58 o 
   0  10   8        1.29        3.56      6.51 o 
   1  10   8       87.20      112.76     12.41 o 
  -5  11   8      258.61      259.13     13.26 o 
  -4  11   8      207.12      179.43      7.55 o 
  -3  11   8       33.23       74.53      8.12 o 
  -2  11   8      125.14      153.69      7.82 o 
  -1  11   8      158.17      172.90     10.06 o 
   0  11   8      180.46      195.87     11.31 o 
  -4  12   8      188.54      221.40      9.78 o 
  -3  12   8      330.81      379.46     23.88 o 
  -2  12   8      256.74      254.76     12.83 o 
  -1  12   8       21.17       15.46      6.94 o 
  -8   0   9      305.00      268.54     21.33 o 
  -7   0   9       16.21       17.63      9.41 o 
  -6   0   9      348.32      346.66     23.92 o 
  -5   0   9      869.24      873.90     25.00 o 
  -4   0   9     1538.90     1549.29     34.50 o 
  -3   0   9      632.89      671.61     17.37 o 
  -2   0   9      457.60      484.95     13.86 o 
  -1   0   9       18.75       21.08     11.92 o 
   0   0   9      512.05      527.89     17.44 o 
  -8   1   9      499.93      506.48     22.01 o 
  -7   1   9      636.02      705.94     27.55 o 
  -6   1   9     1176.19     1234.94     42.38 o 
  -5   1   9      109.09      107.92      5.13 o 
  -4   1   9        3.55        6.74      6.17 o 
  -3   1   9      382.07      364.99      8.01 o 
  -2   1   9      899.68      876.36     15.21 o 
  -1   1   9      707.88      715.29     14.01 o 
   0   1   9      467.76      504.79     12.01 o 
  -8   2   9      120.66      130.43     13.85 o 
  -7   2   9       41.95       47.30     13.97 o 
  -6   2   9      262.65      265.06     11.36 o 
  -5   2   9      741.52      770.04     17.46 o 
  -4   2   9     1458.84     1509.36     25.69 o 
  -3   2   9      773.44      757.32     13.47 o 
  -2   2   9      231.18      218.74      6.06 o 
  -1   2   9       15.51       16.46      8.70 o 
   0   2   9      231.77      203.37     10.20 o 
  -7   3   9      751.54      770.04     41.38 o 
  -6   3   9      646.31      678.65     25.82 o 
  -5   3   9      180.36      192.07      8.16 o 
  -4   3   9        1.37        6.66      6.19 o 
  -3   3   9      413.60      409.14      8.69 o 
  -2   3   9      701.96      680.25     13.32 o 
  -1   3   9      755.75      744.22     15.51 o 
   0   3   9      274.17      290.75     14.68 o 
  -7   4   9        2.79        4.56     10.27 o 
  -6   4   9      431.42      448.43     19.45 o 
  -5   4   9      997.45     1061.61     25.21 o 
  -4   4   9      791.55      846.63     17.08 o 
  -3   4   9      665.80      696.93     18.96 o 
  -2   4   9      180.96      176.76      5.87 o 
  -1   4   9        8.37        7.13      4.40 o 
   0   4   9      190.68      198.00     12.19 o 
  -7   5   9      611.92      638.30     36.61 o 
  -6   5   9      659.69      699.78     26.63 o 
  -5   5   9      241.46      238.62     19.29 o 
  -4   5   9       70.73      148.80     18.94 o 
  -3   5   9      348.79      332.85      8.81 o 
  -2   5   9      311.25      329.17      8.83 o 
  -1   5   9      622.39      638.66     17.03 o 
  -7   6   9        4.26        2.10      8.79 o 
  -6   6   9      351.01      354.63     18.20 o 
  -5   6   9      502.67      514.41     21.36 o 
  -4   6   9      737.41      762.70     28.02 o 
  -3   6   9      750.42      720.91     15.04 o 
  -2   6   9       38.90       95.53     19.13 o 
  -1   6   9       16.51       20.63     11.63 o 
  -7   7   9      437.81      432.55     28.64 o 
  -6   7   9      325.75      341.21     17.00 o 
  -5   7   9      205.85      198.26     12.58 o 
  -4   7   9       20.79       51.70     29.34 o 
  -3   7   9      199.38      196.09     11.39 o 
  -2   7   9      298.63      293.34     14.55 o 
  -1   7   9      515.81      530.76     29.26 o 
  -5   8   9      486.87      526.32     29.92 o 
  -4   8   9      381.65      360.39     22.89 o 
  -3   8   9      482.93      460.34     18.76 o 
  -2   8   9      165.93      129.77     13.56 o 
  -5   9   9      301.61      289.50     21.04 o 
  -4   9   9        1.20       35.34     28.31 o 
  -3   9   9      265.26      279.41     13.97 o 
  -5   0  10      743.95      826.51     41.96 o 
  -4   0  10      697.72      778.47     40.44 o 
  -5   1  10       16.30       15.48     25.63 o 
  -4   1  10      373.20      370.98     13.99 o 
  -6   2  10      788.37      877.83     44.59 o 
  -5   2  10      627.19      645.79     19.95 o 
  -4   2  10      267.01      242.64     13.28 o 
  -3   2  10      172.60      182.21     17.18 o 
  -6   3  10       19.61       32.01     18.66 o 
  -5   3  10        0.82        2.32      7.47 o 
  -4   3  10      306.75      291.10     14.74 o 
  -3   3  10      700.01      728.95     37.72 o 
  -2   3  10      469.60      463.49     27.94 o 
  -5   4  10      878.38      951.26     45.37 o 
  -4   4  10      337.02      336.08     13.12 o 
  -3   4  10       56.78      129.02     45.04 o 
  -2   4  10       22.01       57.65     32.55 o 
  -4   5  10      224.35      246.29     19.07 o 
  -3   5  10      411.54      443.59     21.96 o 
  -4   6  10      402.23      437.72     27.12 o 
                                                 
